# Supplementary material for: 2-(4-Hy­droxy­phen­yl)-3-meth­oxy-4H-chromen-4-one
Source: Acta Crystallogr Sect E Struct Rep Online. 2013 May 15;69(Pt 6):o895. doi: 10.1107/S1600536813010982 (PMC3685052; doi:10.1107/S1600536813010982)
Supplement: Supplementary file 1 [file e-69-0o895-sup1.cif]

##############################################################################
#                                                                            #
# This CIF contains the data in a paper accepted for publication in          #
# Acta Crystallographica Section E. It conforms to the requirements of       #
# Notes for Authors for Acta Crystallographica Section E, and has been       #
# peer reviewed under the auspices of the IUCr Commission on Journals.       #
#                                                                            #
# Full details of the Crystallographic Information File format               #
# are given in the paper "The Crystallographic Information File (CIF):       #
# a New Standard Archive File for Crystallography" by S. R. Hall, F. H.      #
# Allen and I. D. Brown [Acta Cryst. (1991), A47, 655-685].                  #
#                                                                            #
# The current version of the core CIF dictionary is obtainable from          #
# ftp://ftp.iucr.org/pub/cif_core.dic.                                       #
#                                                                            #
# Software is freely available for graphical display of the structure(s)     #
# in this CIF. For information consult the CIF software page                 #
# http://www.iucr.org/resources/cif/software.                                #
#                                                                            #
# This file may be used for bona fide research purposes within the           #
# scientific community so long as proper attribution is given to the journal # 
# article from which it was obtained.                                        #
#                                                                            #
##############################################################################
data_global
_audit_creation_method     SHELXL-97
_journal_data_validation_number     ?
_journal_date_recd_electronic     2013-04-16
_journal_date_accepted     2013-04-23
_journal_name_full     'Acta Crystallographica, Section E'
_journal_year     2013
_journal_volume     69
_journal_issue      6
_journal_page_first     o895
_journal_page_last     o895
_journal_paper_category     QO
_journal_paper_doi     10.1107/S1600536813010982
_journal_coeditor_code     XU5696
_publ_contact_author_name     'Professor Jerzy B\/la\.zejowski'
_publ_contact_author_address
;
University of Gda\'nsk
Faculty of Chemistry
J. Sobieskiego 18
80-952 Gda\'nsk
Poland
;
_publ_contact_author_email     'bla@chem.univ.gda.pl'
_publ_contact_author_fax     '+48 58 523 53 57'
_publ_contact_author_phone     '+48 58 523 53 31'
_publ_section_title
;
2-(4-Hydroxyphenyl)-3-methoxy-4<i>H</i>-chromen-4-one
;
loop_
    _publ_author_name
    _publ_author_footnote
    _publ_author_address
    'Serdiuk, Illia E.' ?
;
Institute of Chemistry
V.N. Karazin National University
Svobody 4
61077 Kharkiv
Ukraine
Faculty of Chemistry,
University of Gda\'nsk,
J. Sobieskiego 18,
80-952 Gda\'nsk
Poland
;
    'Wera, Micha\/l' ?
;
Faculty of Chemistry,
University of Gda\'nsk,
J. Sobieskiego 18,
80-952 Gda\'nsk
Poland
;
    'Roshal, Alexander D.' ?
;
Institute of Chemistry
V.N. Karazin National University
Svobody 4
61077 Kharkiv
Ukraine
;
    'B\/la\.zejowski, Jerzy' ?
;
Faculty of Chemistry,
University of Gda\'nsk,
J. Sobieskiego 18,
80-952 Gda\'nsk
Poland
;
data_I
_audit_creation_method     SHELXL-97
_chemical_name_systematic
;
2-(4-Hydroxyphenyl)-3-methoxy-4<i>H</i>-chromen-4-one
;
_chemical_name_common     ?
_chemical_formula_moiety     'C16 H12 O4'
_chemical_formula_sum     'C16 H12 O4'
_chemical_formula_iupac     'C16 H12 O4'
_chemical_formula_weight     268.26
_chemical_melting_point     ?
_symmetry_cell_setting     monoclinic
_symmetry_space_group_name_H-M     'P 21/c'
_symmetry_space_group_name_Hall     '-P 2ybc'
loop_
    _symmetry_equiv_pos_as_xyz
    'x, y, z'
    '-x, y+1/2, -z+1/2'
    '-x, -y, -z'
    'x, -y+1/2, z+1/2'
_cell_length_a     8.7191(5)
_cell_length_b     8.8978(4)
_cell_length_c     16.7060(10)
_cell_angle_alpha     90.00
_cell_angle_beta     103.801(6)
_cell_angle_gamma     90.00
_cell_volume     1258.65(12)
_cell_formula_units_Z     4
_cell_measurement_reflns_used     2245
_cell_measurement_theta_min     3.32
_cell_measurement_theta_max     25.11
_cell_measurement_temperature     295(2)
_exptl_crystal_description     'prism'
_exptl_crystal_colour     'pale yellow'
_exptl_crystal_size_max     0.6
_exptl_crystal_size_mid     0.45
_exptl_crystal_size_min     0.25
_exptl_crystal_density_diffrn     1.416
_exptl_crystal_density_meas     ?
_exptl_crystal_density_method     'not measured'
_exptl_crystal_F_000     560
_exptl_absorpt_coefficient_mu     0.102
_exptl_absorpt_correction_type     multi-scan
_exptl_absorpt_process_details
;
(CrysAlis RED; Oxford Diffraction, 2008)
;
_exptl_absorpt_correction_T_min     0.943
_exptl_absorpt_correction_T_max     0.970
_exptl_special_details     ?
_diffrn_ambient_temperature     295(2)
_diffrn_radiation_type     'Mo K\a'
_diffrn_radiation_wavelength     0.7107
_diffrn_radiation_source     'Enhance (Mo) X-ray Source'
_diffrn_radiation_monochromator     'graphite'
_diffrn_measurement_device_type     'Oxford Diffraction Gemini R Ultra Ruby CCD'
_diffrn_measurement_method     \w
_diffrn_detector_area_resol_mean     10.4002
_diffrn_reflns_number     5100
_diffrn_reflns_av_R_equivalents     0.0214
_diffrn_reflns_av_sigmaI/netI     0.0257
_diffrn_reflns_theta_min     3.32
_diffrn_reflns_theta_max     25.11
_diffrn_reflns_theta_full     25.11
_diffrn_measured_fraction_theta_max     0.998
_diffrn_measured_fraction_theta_full     0.998
_diffrn_reflns_limit_h_min     -7
_diffrn_reflns_limit_h_max     10
_diffrn_reflns_limit_k_min     -10
_diffrn_reflns_limit_k_max     10
_diffrn_reflns_limit_l_min     -18
_diffrn_reflns_limit_l_max     19
_diffrn_standards_number     ?
_diffrn_standards_interval_count     ?
_diffrn_standards_interval_time     ?
_diffrn_standards_decay_%     ?
_refine_special_details
;
Refinement of <i>F</i>^2^ against ALL reflections. The weighted <i>R</i>-factor
<i>wR</i> and goodness of fit <i>S</i> are based on <i>F</i>^2^, conventional
<i>R</i>-factors <i>R</i> are based on <i>F</i>, with <i>F</i> set to zero for
negative <i>F</i>^2^. The threshold expression of <i>F</i>^2^ >
\s(<i>F</i>^2^) is used only for calculating <i>R</i>-factors(gt) <i>etc</i>.
and is not relevant to the choice of reflections for refinement.
<i>R</i>-factors based on <i>F</i>^2^ are statistically about twice as large
as those based on <i>F</i>, and <i>R</i>- factors based on ALL data will be
even larger.
;
_reflns_number_total     2245
_reflns_number_gt     1801
_reflns_threshold_expression     I>2sigma(I)
_refine_ls_structure_factor_coef     Fsqd
_refine_ls_matrix_type     full
_refine_ls_R_factor_all     0.0540
_refine_ls_R_factor_gt     0.0404
_refine_ls_wR_factor_gt     0.0987
_refine_ls_wR_factor_ref     0.1073
_refine_ls_goodness_of_fit_ref     1.034
_refine_ls_restrained_S_all     1.034
_refine_ls_number_reflns     2245
_refine_ls_number_parameters     185
_refine_ls_number_restraints     0
_refine_ls_hydrogen_treatment     mixed
_refine_ls_weighting_scheme     calc
_refine_ls_weighting_details
         'calc w=1/[\s^2^(Fo^2^)+(0.0515P)^2^+0.1866P] where P=(Fo^2^+2Fc^2^)/3'
_atom_sites_solution_hydrogens     geom
_atom_sites_solution_primary     direct
_atom_sites_solution_secondary     difmap
_refine_ls_shift/su_max     0.000
_refine_ls_shift/su_mean     0.000
_refine_diff_density_max     0.141
_refine_diff_density_min     -0.177
_refine_ls_extinction_method     none
_refine_ls_extinction_coef     ?
loop_
    _atom_type_symbol
    _atom_type_description
    _atom_type_scat_dispersion_real
    _atom_type_scat_dispersion_imag
    _atom_type_scat_source
    'C' 'C' 0.0033 0.0016
                         'International Tables Vol C Tables 4.2.6.8 and 6.1.1.4'
    'H' 'H' 0.0000 0.0000
                         'International Tables Vol C Tables 4.2.6.8 and 6.1.1.4'
    'O' 'O' 0.0106 0.0060
                         'International Tables Vol C Tables 4.2.6.8 and 6.1.1.4'
_computing_data_collection     '<i>CrysAlis CCD</i> (Oxford Diffraction, 2008)'
_computing_cell_refinement     '<i>CrysAlis CCD</i> (Oxford Diffraction, 2008)'
_computing_data_reduction     '<i>CrysAlis RED</i> (Oxford Diffraction, 2008)'
_computing_structure_solution     '<i>SHELXS97</i> (Sheldrick, 2008)'
_computing_structure_refinement     '<i>SHELXL97</i> (Sheldrick, 2008)'
_computing_molecular_graphics     '<i>ORTEP-3</i> for Windows (Farrugia, 2012)'
_computing_publication_material
              '<i>SHELXL97</i> (Sheldrick, 2008) and <i>PLATON</i> (Spek, 2009)'
loop_
    _atom_site_type_symbol
    _atom_site_label
    _atom_site_fract_x
    _atom_site_fract_y
    _atom_site_fract_z
    _atom_site_U_iso_or_equiv
    _atom_site_adp_type
    _atom_site_calc_flag
    _atom_site_refinement_flags
    _atom_site_occupancy
    _atom_site_symmetry_multiplicity
    _atom_site_disorder_assembly
    _atom_site_disorder_group
    O O1 0.26225(13) 0.08174(12) 0.03249(6) 0.0445(3) Uani d . 1 1 . .
    C C2 0.31549(18) -0.06240(17) 0.03302(10) 0.0390(4) Uani d . 1 1 . .
    C C3 0.2506(2) -0.15818(18) -0.02953(10) 0.0443(4) Uani d . 1 1 . .
    C C4 0.1209(2) -0.1136(2) -0.09642(10) 0.0503(5) Uani d . 1 1 . .
    C C5 -0.0405(2) 0.1077(3) -0.16006(12) 0.0656(6) Uani d . 1 1 . .
    H H5 -0.0915 0.0491 -0.2046 0.079 Uiso calc R 1 1 . .
    C C6 -0.0777(3) 0.2560(3) -0.15735(13) 0.0762(7) Uani d . 1 1 . .
    H H6 -0.1540 0.2979 -0.2001 0.091 Uiso calc R 1 1 . .
    C C7 -0.0028(3) 0.3448(3) -0.09160(13) 0.0729(6) Uani d . 1 1 . .
    H H7 -0.0295 0.4459 -0.0906 0.087 Uiso calc R 1 1 . .
    C C8 0.1101(2) 0.2854(2) -0.02795(11) 0.0589(5) Uani d . 1 1 . .
    H H8 0.1607 0.3449 0.0163 0.071 Uiso calc R 1 1 . .
    C C9 0.07400(19) 0.0433(2) -0.09613(10) 0.0488(5) Uani d . 1 1 . .
    C C10 0.14684(19) 0.1346(2) -0.03126(10) 0.0451(4) Uani d . 1 1 . .
    O O11 0.29961(17) -0.30466(13) -0.02436(8) 0.0603(4) Uani d . 1 1 . .
    O O12 0.05411(16) -0.20337(16) -0.15021(8) 0.0712(4) Uani d . 1 1 . .
    C C13 0.43909(17) -0.09082(16) 0.10765(9) 0.0358(4) Uani d . 1 1 . .
    C C14 0.4500(2) 0.00252(18) 0.17590(10) 0.0460(4) Uani d . 1 1 . .
    H H14 0.3772 0.0799 0.1733 0.055 Uiso calc R 1 1 . .
    C C15 0.5654(2) -0.01740(19) 0.24656(10) 0.0483(4) Uani d . 1 1 . .
    H H15 0.5694 0.0456 0.2914 0.058 Uiso calc R 1 1 . .
    C C16 0.67592(19) -0.12985(17) 0.25180(10) 0.0403(4) Uani d . 1 1 . .
    C C17 0.66761(19) -0.22373(17) 0.18547(10) 0.0417(4) Uani d . 1 1 . .
    H H17 0.7414 -0.3003 0.1885 0.050 Uiso calc R 1 1 . .
    C C18 0.55044(19) -0.20481(16) 0.11453(10) 0.0406(4) Uani d . 1 1 . .
    H H18 0.5458 -0.2697 0.0704 0.049 Uiso calc R 1 1 . .
    C C19 0.3675(3) -0.3531(2) -0.09013(14) 0.0818(7) Uani d . 1 1 . .
    H H19A 0.2869 -0.3571 -0.1405 0.123 Uiso calc R 1 1 . .
    H H19B 0.4130 -0.4511 -0.0778 0.123 Uiso calc R 1 1 . .
    H H19C 0.4481 -0.2835 -0.0962 0.123 Uiso calc R 1 1 . .
    O O20 0.78716(16) -0.14223(15) 0.32342(8) 0.0600(4) Uani d . 1 1 . .
    H H20 0.867(3) -0.209(3) 0.3198(15) 0.090 Uiso d . 1 1 . .
loop_
    _atom_site_aniso_label
    _atom_site_aniso_U_11
    _atom_site_aniso_U_22
    _atom_site_aniso_U_33
    _atom_site_aniso_U_12
    _atom_site_aniso_U_13
    _atom_site_aniso_U_23
    O1 0.0465(7) 0.0475(7) 0.0342(6) 0.0080(5) -0.0007(5) -0.0006(5)
    C2 0.0394(9) 0.0405(9) 0.0364(9) -0.0031(7) 0.0078(7) -0.0004(7)
    C3 0.0477(10) 0.0457(9) 0.0382(10) -0.0106(8) 0.0074(8) -0.0029(7)
    C4 0.0425(10) 0.0709(12) 0.0363(10) -0.0205(9) 0.0075(8) -0.0040(8)
    C5 0.0418(10) 0.1093(18) 0.0412(11) -0.0004(11) 0.0011(9) 0.0086(11)
    C6 0.0557(13) 0.123(2) 0.0467(13) 0.0313(13) 0.0047(10) 0.0234(13)
    C7 0.0751(14) 0.0945(16) 0.0489(13) 0.0405(13) 0.0144(11) 0.0157(11)
    C8 0.0638(12) 0.0716(13) 0.0405(11) 0.0243(10) 0.0109(9) 0.0053(9)
    C9 0.0357(9) 0.0756(12) 0.0339(9) -0.0045(8) 0.0062(7) 0.0050(8)
    C10 0.0365(9) 0.0655(11) 0.0325(9) 0.0077(8) 0.0069(7) 0.0073(8)
    O11 0.0815(10) 0.0453(7) 0.0497(8) -0.0114(6) 0.0069(7) -0.0083(6)
    O12 0.0654(9) 0.0919(10) 0.0484(8) -0.0313(8) -0.0021(7) -0.0173(7)
    C13 0.0363(8) 0.0346(8) 0.0356(9) -0.0031(7) 0.0068(7) -0.0008(6)
    C14 0.0451(9) 0.0458(9) 0.0427(10) 0.0103(8) 0.0018(8) -0.0065(7)
    C15 0.0497(10) 0.0511(10) 0.0389(10) 0.0079(8) -0.0001(8) -0.0113(8)
    C16 0.0391(9) 0.0412(8) 0.0371(9) -0.0008(7) 0.0020(7) 0.0038(7)
    C17 0.0413(9) 0.0362(8) 0.0471(10) 0.0060(7) 0.0092(8) 0.0029(7)
    C18 0.0458(10) 0.0370(8) 0.0387(9) -0.0021(7) 0.0097(8) -0.0056(7)
    C19 0.1109(19) 0.0646(13) 0.0691(15) 0.0072(13) 0.0199(14) -0.0224(11)
    O20 0.0549(8) 0.0682(9) 0.0459(8) 0.0154(6) -0.0100(6) -0.0035(6)
_geom_special_details
;
All e.s.d.'s (except the e.s.d. in the dihedral angle between two l.s. planes)
are estimated using the full covariance matrix. The cell e.s.d.'s are taken
into account individually in the estimation of e.s.d.'s in distances, angles
and torsion angles; correlations between e.s.d.'s in cell parameters are only
used when they are defined by crystal symmetry. An approximate (isotropic)
treatment of cell e.s.d.'s is used for estimating e.s.d.'s involving l.s.
planes.
;
loop_
    _geom_bond_atom_site_label_1
    _geom_bond_atom_site_label_2
    _geom_bond_site_symmetry_2
    _geom_bond_distance
    _geom_bond_publ_flag
    O1 C10 . 1.3627(18) ?
    O1 C2 . 1.3633(19) ?
    C2 C3 . 1.362(2) ?
    C2 C13 . 1.462(2) ?
    C3 O11 . 1.368(2) ?
    C3 C4 . 1.443(2) ?
    C4 O12 . 1.239(2) ?
    C4 C9 . 1.455(3) ?
    C5 C6 . 1.362(3) ?
    C5 C9 . 1.399(2) ?
    C5 H5 . 0.9300 ?
    C6 C7 . 1.384(3) ?
    C6 H6 . 0.9300 ?
    C7 C8 . 1.371(3) ?
    C7 H7 . 0.9300 ?
    C8 C10 . 1.383(3) ?
    C8 H8 . 0.9300 ?
    C9 C10 . 1.382(2) ?
    O11 C19 . 1.433(3) ?
    C13 C18 . 1.390(2) ?
    C13 C14 . 1.395(2) ?
    C14 C15 . 1.368(2) ?
    C14 H14 . 0.9300 ?
    C15 C16 . 1.377(2) ?
    C15 H15 . 0.9300 ?
    C16 O20 . 1.3530(19) ?
    C16 C17 . 1.376(2) ?
    C17 C18 . 1.378(2) ?
    C17 H17 . 0.9300 ?
    C18 H18 . 0.9300 ?
    C19 H19A . 0.9600 ?
    C19 H19B . 0.9600 ?
    C19 H19C . 0.9600 ?
    O20 H20 . 0.93(3) ?
loop_
    _geom_angle_atom_site_label_1
    _geom_angle_atom_site_label_2
    _geom_angle_atom_site_label_3
    _geom_angle_site_symmetry_1
    _geom_angle_site_symmetry_3
    _geom_angle
    _geom_angle_publ_flag
    C10 O1 C2 . . 121.13(13) ?
    C3 C2 O1 . . 120.33(14) ?
    C3 C2 C13 . . 129.24(15) ?
    O1 C2 C13 . . 110.41(12) ?
    C2 C3 O11 . . 118.76(15) ?
    C2 C3 C4 . . 121.84(16) ?
    O11 C3 C4 . . 119.09(14) ?
    O12 C4 C3 . . 122.05(18) ?
    O12 C4 C9 . . 122.48(17) ?
    C3 C4 C9 . . 115.47(15) ?
    C6 C5 C9 . . 120.2(2) ?
    C6 C5 H5 . . 119.9 ?
    C9 C5 H5 . . 119.9 ?
    C5 C6 C7 . . 120.58(19) ?
    C5 C6 H6 . . 119.7 ?
    C7 C6 H6 . . 119.7 ?
    C8 C7 C6 . . 120.7(2) ?
    C8 C7 H7 . . 119.6 ?
    C6 C7 H7 . . 119.6 ?
    C7 C8 C10 . . 118.22(19) ?
    C7 C8 H8 . . 120.9 ?
    C10 C8 H8 . . 120.9 ?
    C10 C9 C5 . . 117.95(18) ?
    C10 C9 C4 . . 119.33(15) ?
    C5 C9 C4 . . 122.71(17) ?
    O1 C10 C9 . . 121.69(16) ?
    O1 C10 C8 . . 116.01(15) ?
    C9 C10 C8 . . 122.28(16) ?
    C3 O11 C19 . . 114.71(15) ?
    C18 C13 C14 . . 117.18(14) ?
    C18 C13 C2 . . 123.70(14) ?
    C14 C13 C2 . . 119.10(14) ?
    C15 C14 C13 . . 121.37(15) ?
    C15 C14 H14 . . 119.3 ?
    C13 C14 H14 . . 119.3 ?
    C14 C15 C16 . . 120.58(15) ?
    C14 C15 H15 . . 119.7 ?
    C16 C15 H15 . . 119.7 ?
    O20 C16 C17 . . 123.49(15) ?
    O20 C16 C15 . . 117.29(15) ?
    C17 C16 C15 . . 119.22(15) ?
    C16 C17 C18 . . 120.29(14) ?
    C16 C17 H17 . . 119.9 ?
    C18 C17 H17 . . 119.9 ?
    C17 C18 C13 . . 121.35(14) ?
    C17 C18 H18 . . 119.3 ?
    C13 C18 H18 . . 119.3 ?
    O11 C19 H19A . . 109.5 ?
    O11 C19 H19B . . 109.5 ?
    H19A C19 H19B . . 109.5 ?
    O11 C19 H19C . . 109.5 ?
    H19A C19 H19C . . 109.5 ?
    H19B C19 H19C . . 109.5 ?
    C16 O20 H20 . . 112.6(15) ?
loop_
    _geom_torsion_atom_site_label_1
    _geom_torsion_atom_site_label_2
    _geom_torsion_atom_site_label_3
    _geom_torsion_atom_site_label_4
    _geom_torsion_site_symmetry_1
    _geom_torsion_site_symmetry_2
    _geom_torsion_site_symmetry_3
    _geom_torsion_site_symmetry_4
    _geom_torsion
    _geom_torsion_publ_flag
    C10 O1 C2 C3 . . . . -1.9(2) ?
    C10 O1 C2 C13 . . . . 179.79(13) ?
    O1 C2 C3 O11 . . . . -175.76(14) ?
    C13 C2 C3 O11 . . . . 2.2(3) ?
    O1 C2 C3 C4 . . . . -2.3(2) ?
    C13 C2 C3 C4 . . . . 175.66(15) ?
    C2 C3 C4 O12 . . . . -174.71(16) ?
    O11 C3 C4 O12 . . . . -1.2(3) ?
    C2 C3 C4 C9 . . . . 5.1(2) ?
    O11 C3 C4 C9 . . . . 178.60(15) ?
    C9 C5 C6 C7 . . . . 0.1(3) ?
    C5 C6 C7 C8 . . . . 0.0(3) ?
    C6 C7 C8 C10 . . . . -0.1(3) ?
    C6 C5 C9 C10 . . . . -0.1(3) ?
    C6 C5 C9 C4 . . . . -178.73(19) ?
    O12 C4 C9 C10 . . . . 175.76(16) ?
    C3 C4 C9 C10 . . . . -4.1(2) ?
    O12 C4 C9 C5 . . . . -5.6(3) ?
    C3 C4 C9 C5 . . . . 174.56(16) ?
    C2 O1 C10 C9 . . . . 2.9(2) ?
    C2 O1 C10 C8 . . . . -175.60(15) ?
    C5 C9 C10 O1 . . . . -178.42(15) ?
    C4 C9 C10 O1 . . . . 0.3(2) ?
    C5 C9 C10 C8 . . . . 0.0(3) ?
    C4 C9 C10 C8 . . . . 178.69(17) ?
    C7 C8 C10 O1 . . . . 178.60(17) ?
    C7 C8 C10 C9 . . . . 0.1(3) ?
    C2 C3 O11 C19 . . . . -120.39(19) ?
    C4 C3 O11 C19 . . . . 65.9(2) ?
    C3 C2 C13 C18 . . . . 23.8(3) ?
    O1 C2 C13 C18 . . . . -158.16(14) ?
    C3 C2 C13 C14 . . . . -157.69(17) ?
    O1 C2 C13 C14 . . . . 20.4(2) ?
    C18 C13 C14 C15 . . . . 0.0(2) ?
    C2 C13 C14 C15 . . . . -178.62(15) ?
    C13 C14 C15 C16 . . . . 0.8(3) ?
    C14 C15 C16 O20 . . . . 179.61(16) ?
    C14 C15 C16 C17 . . . . -0.9(3) ?
    O20 C16 C17 C18 . . . . 179.71(15) ?
    C15 C16 C17 C18 . . . . 0.3(2) ?
    C16 C17 C18 C13 . . . . 0.5(2) ?
    C14 C13 C18 C17 . . . . -0.7(2) ?
    C2 C13 C18 C17 . . . . 177.91(14) ?
loop_
    _geom_hbond_atom_site_label_D
    _geom_hbond_atom_site_label_H
    _geom_hbond_atom_site_label_A
    _geom_hbond_site_symmetry_D
    _geom_hbond_site_symmetry_H
    _geom_hbond_site_symmetry_A
    _geom_hbond_distance_DH
    _geom_hbond_distance_HA
    _geom_hbond_distance_DA
    _geom_hbond_angle_DHA
    _geom_hbond_publ_flag
    O20 H20 O12 1_555 1_555 4_645 0.93(3) 1.77(3) 2.648(2) 157(2) y
    C7 H7 O20 1_555 1_555 4_454 0.93 2.56 3.337(3) 141 y
_iucr_refine_instructions_details
;
TITL MW00685_SIE00564 in P2(1)/c
CELL  0.71073   8.7191   8.8978  16.7060   90.000  103.801   90.000
ZERR     4.00   0.0005   0.0004   0.0010    0.000    0.006    0.000
LATT   1
SYMM  - X, 1/2 + Y, 1/2 - Z
SFAC  C    H    O
UNIT  64   48   16
L.S. 999
BOND $H
HTAB 2
FMAP 2
PLAN 20
WPDB -2
LIST 4
CONF
OMIT -2 50.24
ACTA 50.24
WGHT    0.051500    0.186600
FVAR       6.00613
O1    3    0.262247    0.081741    0.032488    11.00000    0.04650    0.04750 =
         0.03425   -0.00056   -0.00070    0.00798
C2    1    0.315494   -0.062403    0.033019    11.00000    0.03943    0.04049 =
         0.03644   -0.00037    0.00777   -0.00309
C3    1    0.250569   -0.158184   -0.029528    11.00000    0.04774    0.04574 =
         0.03815   -0.00295    0.00744   -0.01060
C4    1    0.120899   -0.113618   -0.096417    11.00000    0.04252    0.07093 =
         0.03634   -0.00397    0.00748   -0.02053
C5    1   -0.040527    0.107742   -0.160058    11.00000    0.04181    0.10928 =
         0.04116    0.00856    0.00115   -0.00037
AFIX  43
H5    2   -0.091467    0.049089   -0.204564    11.00000   -1.20000
AFIX   0
C6    1   -0.077671    0.255996   -0.157348    11.00000    0.05567    0.12255 =
         0.04671    0.02340    0.00473    0.03127
AFIX  43
H6    2   -0.154005    0.297940   -0.200064    11.00000   -1.20000
AFIX   0
C7    1   -0.002845    0.344786   -0.091602    11.00000    0.07509    0.09449 =
         0.04886    0.01569    0.01439    0.04050
AFIX  43
H7    2   -0.029471    0.445859   -0.090566    11.00000   -1.20000
AFIX   0
C8    1    0.110133    0.285422   -0.027952    11.00000    0.06383    0.07156 =
         0.04054    0.00527    0.01087    0.02426
AFIX  43
H8    2    0.160722    0.344927    0.016256    11.00000   -1.20000
AFIX   0
C9    1    0.074002    0.043333   -0.096127    11.00000    0.03573    0.07560 =
         0.03395    0.00503    0.00624   -0.00453
C10   1    0.146843    0.134650   -0.031258    11.00000    0.03652    0.06549 =
         0.03250    0.00728    0.00691    0.00772
O11   3    0.299611   -0.304663   -0.024356    11.00000    0.08152    0.04529 =
         0.04974   -0.00833    0.00690   -0.01137
O12   3    0.054113   -0.203365   -0.150213    11.00000    0.06542    0.09189 =
         0.04842   -0.01731   -0.00213   -0.03127
C13   1    0.439086   -0.090820    0.107652    11.00000    0.03630    0.03458 =
         0.03564   -0.00084    0.00685   -0.00313
C14   1    0.449969    0.002518    0.175902    11.00000    0.04513    0.04583 =
         0.04273   -0.00650    0.00181    0.01028
AFIX  43
H14   2    0.377207    0.079867    0.173302    11.00000   -1.20000
AFIX   0
C15   1    0.565448   -0.017396    0.246555    11.00000    0.04971    0.05107 =
         0.03889   -0.01135   -0.00007    0.00794
AFIX  43
H15   2    0.569382    0.045562    0.291437    11.00000   -1.20000
AFIX   0
C16   1    0.675923   -0.129848    0.251805    11.00000    0.03915    0.04123 =
         0.03706    0.00379    0.00199   -0.00081
C17   1    0.667606   -0.223735    0.185471    11.00000    0.04127    0.03616 =
         0.04709    0.00291    0.00920    0.00600
AFIX  43
H17   2    0.741381   -0.300304    0.188522    11.00000   -1.20000
AFIX   0
C18   1    0.550442   -0.204814    0.114533    11.00000    0.04585    0.03704 =
         0.03870   -0.00559    0.00972   -0.00210
AFIX  43
H18   2    0.545789   -0.269654    0.070355    11.00000   -1.20000
AFIX   0
C19   1    0.367509   -0.353080   -0.090128    11.00000    0.11094    0.06462 =
         0.06910   -0.02236    0.01985    0.00715
AFIX 137
H19A  2    0.286881   -0.357090   -0.140509    11.00000   -1.50000
H19B  2    0.413000   -0.451104   -0.077772    11.00000   -1.50000
H19C  2    0.448130   -0.283481   -0.096161    11.00000   -1.50000
AFIX   0
O20   3    0.787163   -0.142228    0.323423    11.00000    0.05486    0.06818 =
         0.04592   -0.00348   -0.00995    0.01542
H20   2    0.866807   -0.208825    0.319783    11.00000   -1.50000
HKLF 4
REM  MW00685_SIE00564 in P2(1)/c
REM R1 =  0.0404 for   1801 Fo > 4sig(Fo)  and  0.0540 for all   2245 data
REM    185 parameters refined using      0 restraints
END
WGHT      0.0514      0.1927
REM Highest difference peak  0.141,  deepest hole -0.177,  1-sigma level  0.034
Q1    1   0.3390 -0.2696 -0.1429  11.00000  0.05    0.14
Q2    1   0.4015 -0.0845  0.1527  11.00000  0.05    0.13
Q3    1   0.3281 -0.0919 -0.0146  11.00000  0.05    0.13
Q4    1   0.5201 -0.3581 -0.0702  11.00000  0.05    0.12
Q5    1   0.3149 -0.4827 -0.0888  11.00000  0.05    0.12
Q6    1   0.1234 -0.0116 -0.1063  11.00000  0.05    0.11
Q7    1   0.2348 -0.1297  0.0220  11.00000  0.05    0.11
Q8    1   0.4383 -0.1754  0.1141  11.00000  0.05    0.11
Q9    1   0.5311 -0.0926  0.0975  11.00000  0.05    0.11
Q10   1   0.7752 -0.2550  0.1639  11.00000  0.05    0.10
Q11   1   0.4412 -0.0476  0.2345  11.00000  0.05    0.10
Q12   1   0.4622 -0.0190  0.1247  11.00000  0.05    0.10
Q13   1   0.6676 -0.0317  0.2318  11.00000  0.05    0.10
Q14   1   0.4181  0.1281  0.1528  11.00000  0.05    0.10
Q15   1   0.3194  0.0272  0.1766  11.00000  0.05    0.10
Q16   1   0.0702  0.0827 -0.0548  11.00000  0.05    0.09
Q17   1   0.5884  0.1348  0.2900  11.00000  0.05    0.09
Q18   1   0.6634 -0.1654  0.1337  11.00000  0.05    0.09
Q19   1  -0.0169  0.1792 -0.1808  11.00000  0.05    0.09
Q20   1   0.5965 -0.2208  0.0563  11.00000  0.05    0.09
;
