# Supplementary material for: 2-(4-Hy­droxy­phen­yl)-3-meth­oxy-4H-chromen-4-one
Source: Acta Crystallogr Sect E Struct Rep Online. 2013 May 15;69(Pt 6):o895. doi: 10.1107/S1600536813010982 (PMC3685052; doi:10.1107/S1600536813010982)
Supplement: Supplementary file 2 [file e-69-0o895-Isup2.hkl]

# 
# h,k,l, Fc-squared, Fo-squared, sigma(Fo-squared) and status flag 
# 
data_I
_shelx_title ' MW00685_SIE00564 in P2(1)/c' 
_shelx_refln_list_code          4 
_shelx_F_calc_maximum      172.95 
_exptl_crystal_F_000       560.00 
_reflns_d_resolution_high  0.8374 
 
loop_ 
 _symmetry_equiv_pos_as_xyz 
 'x, y, z' 
 '-x, y+1/2, -z+1/2' 
 '-x, -y, -z' 
 'x, -y-1/2, z-1/2' 
 
_cell_length_a     8.7191 
_cell_length_b     8.8978 
_cell_length_c    16.7060 
_cell_angle_alpha  90.000 
_cell_angle_beta  103.801 
_cell_angle_gamma  90.000 
 
_shelx_F_squared_multiplier     1.000 
 
loop_ 
 _refln_index_h 
 _refln_index_k 
 _refln_index_l 
 _refln_F_squared_calc 
 _refln_F_squared_meas 
 _refln_F_squared_sigma 
 _refln_observed_status 
   2   0   0      110.22      100.46      3.81 o 
   3   0   0     1309.39     1317.05     16.72 o 
   4   0   0       94.94       93.21      3.69 o 
   5   0   0      772.51      838.80     17.37 o 
   6   0   0      289.40      282.89     11.29 o 
   7   0   0       93.55       97.79      7.37 o 
   8   0   0      264.75      262.67     12.89 o 
   9   0   0      165.98      190.48     11.82 o 
  10   0   0      104.31      106.71      9.54 o 
   1   1   0       34.99       30.98      1.89 o 
   2   1   0       17.66       17.42      0.91 o 
   3   1   0      676.92      664.97      6.56 o 
   4   1   0     1652.38     1674.55     12.26 o 
   5   1   0      446.55      439.45      7.09 o 
   6   1   0       90.42       95.16      4.65 o 
   7   1   0        2.18        2.71      1.46 o 
   8   1   0       84.55       81.29      5.16 o 
   9   1   0        0.37        4.49      1.76 o 
  10   1   0        4.79        4.01      2.28 o 
   0   2   0     2294.40     2225.73     13.36 o 
   1   2   0     2233.60     2144.05     17.79 o 
   2   2   0      292.28      285.57      2.73 o 
   3   2   0      292.53      302.88      3.72 o 
   4   2   0       36.27       42.45      1.56 o 
   5   2   0      138.89      118.59      3.62 o 
   6   2   0       64.74       68.89      3.98 o 
   7   2   0       68.85       68.82      4.36 o 
   8   2   0       13.48       14.98      2.38 o 
   9   2   0        0.43        1.49      1.58 o 
   1   3   0      227.26      227.15      2.94 o 
   2   3   0      827.74      893.79     12.11 o 
   3   3   0      755.71      778.90      7.62 o 
   4   3   0      199.66      218.89      4.26 o 
   5   3   0      154.12      154.78      3.96 o 
   6   3   0       90.45      103.67      3.67 o 
   7   3   0       36.10       33.87      3.18 o 
   8   3   0       19.94       18.54      2.61 o 
   9   3   0        1.70        4.29      2.36 o 
   0   4   0      640.70      679.80      6.50 o 
   1   4   0      409.91      406.95      5.02 o 
   2   4   0     1527.14     1499.41     22.65 o 
   3   4   0       13.50        8.93      0.78 o 
   4   4   0       76.32       73.05      2.31 o 
   5   4   0      173.07      171.33      4.16 o 
   6   4   0      160.95      160.11      4.26 o 
   7   4   0       29.30       26.10      2.67 o 
   8   4   0      119.90      128.05      6.14 o 
   9   4   0        0.08        1.67      1.50 o 
   1   5   0        1.93        1.55      0.47 o 
   2   5   0      102.14       78.67      1.50 o 
   3   5   0       13.76       12.74      1.71 o 
   4   5   0       19.68       16.78      1.03 o 
   5   5   0       90.35       84.26      3.15 o 
   6   5   0        0.10        2.54      1.25 o 
   7   5   0       51.22       52.13      3.36 o 
   8   5   0        0.01        0.49      2.19 o 
   0   6   0       22.11       23.27      1.34 o 
   1   6   0       21.94       19.18      1.06 o 
   2   6   0        1.60        3.34      0.59 o 
   3   6   0       21.95       23.10      2.04 o 
   4   6   0       39.64       40.28      2.95 o 
   5   6   0      146.26      132.90      9.40 o 
   6   6   0       19.65       26.37      4.74 o 
   7   6   0       11.61       15.50      4.30 o 
   8   6   0        5.99        4.40      3.03 o 
   1   7   0      105.10      102.17      2.00 o 
   2   7   0       83.22       83.83      2.26 o 
   3   7   0      292.43      277.25      8.90 o 
   4   7   0      150.91      147.57      9.61 o 
   5   7   0       45.14       32.25      4.94 o 
   6   7   0        7.41        8.92      3.07 o 
   7   7   0        5.32       10.07      3.69 o 
   0   8   0        0.37        1.06      0.49 o 
   1   8   0        0.04       -0.09      0.50 o 
   2   8   0       20.25       17.61      1.98 o 
   3   8   0       57.98       62.51      6.09 o 
   4   8   0       57.79       55.14      6.34 o 
   5   8   0       17.64       20.42      4.10 o 
   6   8   0        4.66        6.08      3.18 o 
   1   9   0       27.85       30.38      1.87 o 
   2   9   0        4.44        9.99      1.91 o 
   3   9   0       15.99       13.77      2.57 o 
   4   9   0        5.83       10.21      3.59 o 
   5   9   0        0.29        2.27      2.57 o 
   0  10   0       21.75       22.69      4.80 o 
   1  10   0       38.98       36.68      3.03 o 
   2  10   0       44.24       45.47      3.59 o 
   3  10   0        9.30       12.19      2.40 o 
 -10   1   1       69.77       73.35      5.65 o 
  -9   1   1       25.09       26.50      4.98 o 
  -8   1   1        0.39        0.14      1.36 o 
  -7   1   1       66.97       71.76      4.43 o 
  -6   1   1      294.55      293.43      8.14 o 
  -5   1   1      184.38      170.39      4.47 o 
  -4   1   1       21.93       20.64      1.46 o 
  -3   1   1       61.61       57.43      2.00 o 
  -2   1   1      715.61      630.05      4.55 o 
  -1   1   1      472.48      464.20      6.81 o 
   1   1   1      818.45      819.02      6.85 o 
   2   1   1      228.37      233.52      3.14 o 
   3   1   1       73.05       68.43      2.18 o 
   4   1   1       37.88       26.70      1.63 o 
   5   1   1      542.34      587.27      8.30 o 
   6   1   1      109.95      129.22      5.44 o 
   7   1   1       34.16       29.32      3.01 o 
   8   1   1       54.90       62.55      4.57 o 
   9   1   1       15.96       14.39      2.61 o 
 -10   2   1       75.31       75.17      5.81 o 
  -9   2   1       45.30       49.19      4.74 o 
  -8   2   1       60.65       62.63      4.56 o 
  -7   2   1       31.97       32.34      3.15 o 
  -6   2   1        0.31        1.23      0.90 o 
  -5   2   1       24.82       31.60      2.09 o 
  -4   2   1       15.71       20.52      1.69 o 
  -3   2   1       34.30       35.26      1.62 o 
  -2   2   1     2158.76     2032.90      8.25 o 
  -1   2   1      917.34      901.19      4.88 o 
   0   2   1     3973.21     3816.31     32.76 o 
   1   2   1     1843.64     1799.02     12.91 o 
   2   2   1       71.68       65.94      1.75 o 
   3   2   1      157.90      143.75      4.48 o 
   4   2   1       80.66       86.20      2.43 o 
   5   2   1       97.52      102.35      3.36 o 
   6   2   1       82.53       86.47      7.76 o 
   7   2   1       14.40       18.92      3.98 o 
   8   2   1      270.21      259.25      9.01 o 
   9   2   1       17.51       19.39      2.94 o 
  -9   3   1       19.85       21.02      2.95 o 
  -8   3   1       85.45       85.97      5.51 o 
  -7   3   1       29.03       29.49      2.88 o 
  -6   3   1       12.10       10.38      1.33 o 
  -5   3   1        1.49        4.42      0.86 o 
  -4   3   1        0.09        0.42      0.42 o 
  -3   3   1      209.24      180.82      2.87 o 
  -2   3   1        5.76       11.09      1.17 o 
  -1   3   1      616.16      612.25      4.85 o 
   0   3   1      748.49      750.76      6.39 o 
   1   3   1     1323.12     1326.35      7.50 o 
   2   3   1      241.24      217.49      4.24 o 
   3   3   1      768.86      754.16     10.16 o 
   4   3   1        0.12        0.60      0.39 o 
   5   3   1       26.05       28.42      1.74 o 
   6   3   1        4.90        7.58      1.19 o 
   7   3   1      155.89      149.31      6.24 o 
   8   3   1        1.36        2.77      1.56 o 
   9   3   1        0.15       -1.27      1.45 o 
  -9   4   1        1.31        3.82      1.83 o 
  -8   4   1       14.50       17.68      2.49 o 
  -7   4   1      224.71      231.57      7.56 o 
  -6   4   1       14.86       12.23      1.54 o 
  -5   4   1      216.22      231.48      5.63 o 
  -4   4   1        6.60        9.79      1.12 o 
  -3   4   1       21.31       27.28      1.38 o 
  -2   4   1     3794.77     4086.82     26.56 o 
  -1   4   1      529.78      541.29     10.68 o 
   0   4   1       31.17       38.52      1.14 o 
   1   4   1      701.19      709.38     12.10 o 
   2   4   1       99.20      109.38      2.95 o 
   3   4   1      191.76      189.26      5.52 o 
   4   4   1       10.38       11.00      1.71 o 
   5   4   1       95.25      105.39      4.70 o 
   6   4   1      176.37      172.27      5.72 o 
   7   4   1      261.61      263.14      7.98 o 
   8   4   1       16.28       16.31      3.64 o 
   9   4   1       64.87       82.26      5.27 o 
  -9   5   1        0.75        1.60      2.41 o 
  -8   5   1       55.40       54.09      3.84 o 
  -7   5   1      189.54      195.39      6.60 o 
  -6   5   1        8.99       14.91      1.35 o 
  -5   5   1        7.88        8.20      1.26 o 
  -4   5   1        5.79        4.18      0.63 o 
  -3   5   1      360.01      390.07      9.56 o 
  -2   5   1      610.44      640.25      5.86 o 
  -1   5   1      120.04      112.90      5.40 o 
   0   5   1      922.42      973.49     12.96 o 
   1   5   1        0.23        2.17      0.49 o 
   2   5   1      184.98      177.58      3.91 o 
   3   5   1       98.73       90.53      3.93 o 
   4   5   1       33.20       35.65      3.64 o 
   5   5   1      595.13      574.18      7.32 o 
   6   5   1       48.81       42.25      2.60 o 
   7   5   1        7.38        6.49      1.35 o 
   8   5   1        0.48       -0.83      2.07 o 
  -8   6   1        2.33        2.30      2.54 o 
  -7   6   1       54.96       62.87      7.30 o 
  -6   6   1        2.52        2.59      2.61 o 
  -5   6   1       62.13       60.06      4.25 o 
  -4   6   1       25.63       22.53      2.40 o 
  -3   6   1       27.48       30.28      1.32 o 
  -2   6   1        0.04        0.60      0.42 o 
  -1   6   1        2.26        2.50      0.66 o 
   0   6   1       21.68       16.49      1.20 o 
   1   6   1      281.75      319.06      4.18 o 
   2   6   1       84.14       92.37      2.67 o 
   3   6   1        0.00       -0.83      0.96 o 
   4   6   1        2.94        3.67      1.19 o 
   5   6   1      215.38      217.46     12.06 o 
   6   6   1        5.47        8.33      2.99 o 
   7   6   1        8.17       15.61      4.01 o 
   8   6   1       13.54       13.75      4.09 o 
  -7   7   1       29.95       34.27      5.71 o 
  -6   7   1        0.51        1.32      1.75 o 
  -5   7   1        0.16        1.09      2.22 o 
  -4   7   1        0.45        0.11      1.74 o 
  -3   7   1        0.12        0.63      0.24 o 
  -2   7   1       10.86       11.57      0.89 o 
  -1   7   1        0.73        1.06      0.61 o 
   0   7   1      102.33       99.32      2.51 o 
   1   7   1      186.48      195.50      2.92 o 
   2   7   1        0.00        2.66      1.72 o 
   3   7   1      358.16      371.88      8.33 o 
   4   7   1       71.91       72.02      6.96 o 
   5   7   1       21.84       21.23      4.33 o 
   6   7   1        0.10       -2.82      2.82 o 
   7   7   1        1.11       -0.21      2.31 o 
  -6   8   1       15.39       14.13      3.84 o 
  -5   8   1       17.81       29.15      4.92 o 
  -4   8   1        5.44        4.32      2.95 o 
  -3   8   1      179.12      179.30      6.23 o 
  -2   8   1        8.70        7.74      0.90 o 
  -1   8   1        0.38        1.80      0.60 o 
   0   8   1        0.67        1.00      0.67 o 
   1   8   1      112.52      109.14      1.83 o 
   2   8   1       67.56       61.95      4.51 o 
   3   8   1      310.92      302.61     13.43 o 
   4   8   1        0.78        2.65      2.46 o 
   5   8   1       14.97       17.98      4.15 o 
   6   8   1       22.90       23.32      4.74 o 
  -5   9   1       62.60       56.62      4.72 o 
  -4   9   1       38.60       36.70      3.81 o 
  -3   9   1        7.58        9.32      2.04 o 
  -2   9   1       99.87       90.31      3.42 o 
  -1   9   1       48.17       50.47      2.50 o 
   0   9   1        0.81        1.96      1.10 o 
   1   9   1        1.62        1.99      1.67 o 
   2   9   1       10.26       10.16      2.10 o 
   3   9   1        3.06        5.87      2.80 o 
   4   9   1        1.53        2.09      2.08 o 
   5   9   1        8.87       11.20      3.44 o 
  -3  10   1       25.76       30.96      3.55 o 
  -2  10   1       34.60       38.58      3.29 o 
  -1  10   1        3.84        5.99      1.51 o 
   0  10   1       40.20       38.32      3.79 o 
   1  10   1        9.88       11.16      1.98 o 
   2  10   1        0.83        3.21      1.71 o 
   3  10   1        5.36        4.21      1.82 o 
 -10   0   2        3.32        0.38      2.58 o 
  -9   0   2       75.55       80.64      7.87 o 
  -8   0   2      319.78      340.76     14.66 o 
  -7   0   2      429.20      431.59     15.19 o 
  -6   0   2        3.32        2.44      1.76 o 
  -5   0   2       39.74       33.67      3.57 o 
  -4   0   2      505.08      544.34     11.29 o 
  -3   0   2      723.93      729.38     12.74 o 
  -2   0   2     4141.26     4225.82     75.12 o 
   1   0   2     2807.36     2684.21     18.69 o 
   2   0   2     2641.93     2508.90     20.44 o 
   3   0   2     1009.21      771.78     13.44 o 
   4   0   2     1093.54     1183.92     19.04 o 
   5   0   2     1630.98     1784.19     26.11 o 
   6   0   2      140.04      127.24      7.75 o 
   7   0   2      100.29       98.51      7.53 o 
   8   0   2      179.28      174.11     10.76 o 
   9   0   2       15.17       22.91      4.76 o 
 -10   1   2       61.85       53.79      5.90 o 
  -9   1   2       75.04       86.09      5.63 o 
  -8   1   2        4.05        4.16      1.59 o 
  -7   1   2        2.38        5.88      1.55 o 
  -6   1   2       29.43       28.45      2.05 o 
  -5   1   2        9.30        9.64      1.02 o 
  -4   1   2      217.40      229.30      3.86 o 
  -3   1   2     2422.31     2444.40     10.93 o 
  -2   1   2    17842.91    16426.26     32.65 o 
  -1   1   2     2569.35     2552.32     19.31 o 
   0   1   2      344.19      321.79      3.87 o 
   1   1   2     1792.88     1677.55     10.61 o 
   2   1   2      281.88      273.54      3.95 o 
   3   1   2     1347.87     1446.98     14.56 o 
   4   1   2       52.53       60.05      3.06 o 
   5   1   2      110.98      106.79      4.57 o 
   6   1   2       16.21       16.13      2.19 o 
   7   1   2      175.70      191.27      7.37 o 
   8   1   2      167.06      164.13      7.35 o 
   9   1   2        0.84        2.64      1.51 o 
 -10   2   2       21.55       24.54      5.31 o 
  -9   2   2        4.28        2.49      2.02 o 
  -8   2   2        0.31        0.22      1.88 o 
  -7   2   2        0.25        0.50      1.28 o 
  -6   2   2       49.22       46.63      3.31 o 
  -5   2   2       49.34       49.33      2.08 o 
  -4   2   2       37.72       42.09      1.76 o 
  -3   2   2     1017.88     1054.77      6.70 o 
  -2   2   2     5094.73     4913.78     37.49 o 
  -1   2   2     3955.76     3810.20     39.68 o 
   0   2   2      352.28      349.82      2.89 o 
   1   2   2      100.89      100.82      2.80 o 
   2   2   2      507.09      483.12      4.32 o 
   3   2   2       62.86       70.31      2.97 o 
   4   2   2       65.12       83.62      3.47 o 
   5   2   2      203.32      197.70      5.98 o 
   6   2   2      223.38      220.96      7.11 o 
   7   2   2      468.22      480.71     11.39 o 
   8   2   2        0.85        2.63      4.89 o 
   9   2   2       34.32       32.67      3.61 o 
  -9   3   2        3.12        1.21      1.50 o 
  -8   3   2        0.52        1.05      1.26 o 
  -7   3   2        1.31        1.10      1.18 o 
  -6   3   2        0.01        0.83      0.75 o 
  -5   3   2      123.94      129.20      3.78 o 
  -4   3   2      155.51      129.00      3.00 o 
  -3   3   2      125.27      100.74      2.40 o 
  -2   3   2      916.84      878.29      7.75 o 
  -1   3   2      372.68      340.09      4.46 o 
   0   3   2       56.75       57.28      1.36 o 
   1   3   2      146.03      174.86      3.44 o 
   2   3   2      833.64      893.35     10.48 o 
   3   3   2     1159.06     1197.67      9.12 o 
   4   3   2        3.16        4.35      0.94 o 
   5   3   2        2.67        4.30      1.14 o 
   6   3   2        2.08        1.87      0.96 o 
   7   3   2       38.07       37.25      3.21 o 
   8   3   2      240.19      251.28      8.77 o 
   9   3   2      106.93      117.15      6.54 o 
  -9   4   2       11.96       12.51      2.59 o 
  -8   4   2        2.01        2.42      4.68 o 
  -7   4   2      259.84      239.39      7.83 o 
  -6   4   2        3.25        5.55      1.00 o 
  -5   4   2      197.58      201.28      4.53 o 
  -4   4   2        0.64        1.42      0.55 o 
  -3   4   2      211.10      217.34      3.96 o 
  -2   4   2        4.78        0.86      0.52 o 
  -1   4   2        2.82        2.43      0.66 o 
   0   4   2      743.49      809.09      7.03 o 
   1   4   2      343.33      398.90      4.90 o 
   2   4   2      121.01      121.03      3.34 o 
   3   4   2       12.89       21.43      2.24 o 
   4   4   2       11.94       12.21      1.11 o 
   5   4   2       86.62       88.94      3.61 o 
   6   4   2      154.51      148.38      5.33 o 
   7   4   2       10.56       12.09      1.97 o 
   8   4   2       26.84       24.67      2.81 o 
   9   4   2       13.60       19.75      4.81 o 
  -9   5   2        6.73        5.97      2.92 o 
  -8   5   2       81.64       74.68      4.68 o 
  -7   5   2      237.31      247.94     14.36 o 
  -6   5   2        0.17        0.49      0.67 o 
  -5   5   2       55.99       65.14      3.25 o 
  -4   5   2        3.25        3.36      0.64 o 
  -3   5   2       76.34       87.96      2.34 o 
  -2   5   2       13.90        8.96      0.73 o 
  -1   5   2      158.39      167.37      6.40 o 
   0   5   2      949.56      969.46     15.71 o 
   1   5   2      408.10      415.26      8.54 o 
   2   5   2      162.75      152.49      3.91 o 
   3   5   2      125.31      128.36      3.96 o 
   4   5   2      124.71      125.66      8.23 o 
   5   5   2      163.23      155.71      4.12 o 
   6   5   2       88.08       90.93      5.83 o 
   7   5   2        3.08        3.13      1.24 o 
   8   5   2        0.26       -0.64      2.09 o 
  -8   6   2        0.45        5.92      3.17 o 
  -7   6   2        9.60       10.93      3.47 o 
  -6   6   2       51.53       60.74      6.74 o 
  -5   6   2        9.79        5.43      1.05 o 
  -4   6   2       47.00       50.29      1.96 o 
  -3   6   2        5.10        4.53      0.61 o 
  -2   6   2       21.68       20.54      1.40 o 
  -1   6   2        3.69        6.21      1.16 o 
   0   6   2       85.92       91.13      2.51 o 
   1   6   2      232.41      240.31      2.94 o 
   2   6   2       52.36       56.71      2.48 o 
   3   6   2       22.82       26.81      2.46 o 
   4   6   2        5.80        5.08      2.17 o 
   5   6   2       20.35       13.37      3.31 o 
   6   6   2       25.70       32.57      5.50 o 
   7   6   2        5.33        5.05      2.04 o 
   8   6   2       56.54       66.67      8.39 o 
  -7   7   2        2.31       -1.18      1.93 o 
  -6   7   2       11.83       13.46      3.59 o 
  -5   7   2       86.72       85.19      7.71 o 
  -4   7   2       28.74       26.25      1.37 o 
  -3   7   2        3.48        4.56      0.79 o 
  -2   7   2        2.37        4.85      0.74 o 
  -1   7   2       13.45       16.44      1.20 o 
   0   7   2        9.33       11.57      1.07 o 
   1   7   2      154.27      147.36      2.72 o 
   2   7   2       24.90       26.47      2.10 o 
   3   7   2       73.10       70.72      3.97 o 
   4   7   2        0.04        1.83      2.07 o 
   5   7   2       15.32        9.02      2.96 o 
   6   7   2       13.10       11.34      3.51 o 
   7   7   2        0.86        1.80      2.73 o 
  -6   8   2        0.15        4.59      2.81 o 
  -5   8   2      156.76      154.90     10.73 o 
  -4   8   2       36.58       38.55      3.06 o 
  -3   8   2       27.95       27.12      1.65 o 
  -2   8   2       59.60       54.36      2.16 o 
  -1   8   2       80.80       84.50      2.63 o 
   0   8   2      314.96      324.28      4.90 o 
   1   8   2       90.30       93.05      3.14 o 
   2   8   2       57.19       55.45      3.25 o 
   3   8   2      121.16      114.66      8.33 o 
   4   8   2        0.45        3.75      2.33 o 
   5   8   2        3.86        2.06      2.02 o 
   6   8   2        1.04        5.91      3.26 o 
  -5   9   2       35.14       41.25      3.97 o 
  -4   9   2        5.94        6.99      1.88 o 
  -3   9   2       46.88       46.54      2.77 o 
  -2   9   2        0.02        0.69      0.70 o 
  -1   9   2       19.87       17.83      1.34 o 
   0   9   2       16.57       22.25      1.37 o 
   1   9   2      145.32      150.84      5.88 o 
   2   9   2       11.01       10.05      3.04 o 
   3   9   2       10.47       11.79      2.94 o 
   4   9   2        6.13       -1.94      2.34 o 
   5   9   2        0.20       -2.80      2.80 o 
  -3  10   2        5.04        3.62      1.62 o 
  -2  10   2       16.68       24.62      2.56 o 
  -1  10   2        0.01       -0.52      0.95 o 
   0  10   2        0.89        0.18      1.09 o 
   1  10   2        0.54        2.06      1.60 o 
   2  10   2        0.03        2.41      1.67 o 
   3  10   2        1.91        6.79      2.28 o 
 -10   1   3       54.55       53.89      5.72 o 
  -9   1   3       30.50       33.59      3.63 o 
  -8   1   3       93.01       96.28      5.64 o 
  -7   1   3       56.66       60.03      3.09 o 
  -6   1   3       15.14       10.75      1.28 o 
  -5   1   3       37.13       36.45      1.78 o 
  -4   1   3       17.03       14.11      1.06 o 
  -3   1   3      246.99      260.44      3.65 o 
  -2   1   3    25374.55    23283.03    253.75 o 
  -1   1   3     1558.25     1532.38     14.31 o 
   0   1   3        2.61        7.45      0.67 o 
   1   1   3      806.61      787.20     14.66 o 
   2   1   3        8.58        9.00      1.61 o 
   3   1   3       46.45       53.39      2.27 o 
   4   1   3      329.20      315.73      7.07 o 
   5   1   3        6.53        4.90      1.32 o 
   6   1   3       35.68       36.66      3.05 o 
   7   1   3       67.99       67.37      4.41 o 
   8   1   3       34.89       33.35      3.45 o 
   9   1   3        0.81        1.69      1.54 o 
 -10   2   3        2.72        3.46      1.60 o 
  -9   2   3        0.46        1.17      1.38 o 
  -8   2   3        6.62        5.68      1.93 o 
  -7   2   3        5.48        4.34      1.52 o 
  -6   2   3       16.94       15.58      2.09 o 
  -5   2   3      316.24      334.74      5.34 o 
  -4   2   3      289.42      320.12      4.74 o 
  -3   2   3      233.55      231.11      4.66 o 
  -2   2   3     2326.92     2310.08     11.95 o 
  -1   2   3       41.90       36.95      1.45 o 
   0   2   3      136.36      109.36      1.39 o 
   1   2   3     5939.13     5766.44     31.42 o 
   2   2   3      130.14      128.20      2.45 o 
   3   2   3       20.36       26.90      1.31 o 
   4   2   3      170.42      144.62      5.77 o 
   5   2   3       94.68       99.07      6.72 o 
   6   2   3       76.22       66.19      4.00 o 
   7   2   3       13.44       13.13      3.29 o 
   8   2   3      211.52      216.56      8.41 o 
   9   2   3       34.17       34.83      3.83 o 
  -9   3   3       20.27       16.10      2.88 o 
  -8   3   3        1.09        1.22      1.43 o 
  -7   3   3        0.11        0.00      1.16 o 
  -6   3   3        0.44        1.38      1.19 o 
  -5   3   3       28.83       26.94      1.86 o 
  -4   3   3     1062.00     1054.29     10.71 o 
  -3   3   3     1449.11     1409.96      8.55 o 
  -2   3   3      755.89      734.55      8.40 o 
  -1   3   3        3.51        3.74      0.69 o 
   0   3   3        2.72        1.59      0.28 o 
   1   3   3      248.68      230.83      5.32 o 
   2   3   3       24.42       29.46      1.35 o 
   3   3   3      608.45      669.89      8.30 o 
   4   3   3      132.85      153.88      4.46 o 
   5   3   3      592.89      585.92     10.10 o 
   6   3   3      137.06      139.62      6.48 o 
   7   3   3       11.18        8.64      1.83 o 
   8   3   3       74.44       76.59      4.99 o 
   9   3   3       29.93       33.10      3.93 o 
  -9   4   3       34.79       38.65      4.51 o 
  -8   4   3       18.82       20.19      2.73 o 
  -7   4   3      119.82      123.22      6.02 o 
  -6   4   3        7.64        9.31      1.31 o 
  -5   4   3       34.82       37.57      1.83 o 
  -4   4   3      198.36      209.28      4.22 o 
  -3   4   3      123.43      152.95      3.22 o 
  -2   4   3      137.67      143.56      2.37 o 
  -1   4   3      307.40      305.71      4.75 o 
   0   4   3       30.29       44.04      1.32 o 
   1   4   3      384.62      406.35     14.44 o 
   2   4   3      116.36      124.21      3.01 o 
   3   4   3       36.22       39.09      1.97 o 
   4   4   3       89.77       88.88      2.80 o 
   5   4   3       28.33       29.34      2.12 o 
   6   4   3       35.71       33.96      2.65 o 
   7   4   3       11.42       12.48      1.95 o 
   8   4   3       10.10       12.17      2.22 o 
  -9   5   3       15.22       21.87      5.13 o 
  -8   5   3       18.83       18.95      2.74 o 
  -7   5   3      122.18      115.19      5.39 o 
  -6   5   3       11.45       11.24      1.36 o 
  -5   5   3        3.68        3.61      0.73 o 
  -4   5   3        3.67        2.58      0.60 o 
  -3   5   3       10.51       11.44      0.85 o 
  -2   5   3      492.01      519.50      6.13 o 
  -1   5   3       15.66       19.02      1.37 o 
   0   5   3     1788.70     1885.61     13.43 o 
   1   5   3      127.48      129.85      3.04 o 
   2   5   3        0.00        0.59      0.54 o 
   3   5   3       18.66       18.62      1.54 o 
   4   5   3        1.64        3.71      2.37 o 
   5   5   3      556.38      575.05     19.22 o 
   6   5   3        1.97        3.56      0.90 o 
   7   5   3       14.50       14.07      3.61 o 
   8   5   3       10.63       11.81      3.70 o 
  -8   6   3        0.30       -0.13      2.38 o 
  -7   6   3       29.58       26.19      4.89 o 
  -6   6   3       26.61       26.53      4.56 o 
  -5   6   3        2.64        1.47      0.70 o 
  -4   6   3       74.90       64.08      2.33 o 
  -3   6   3        6.92        6.05      0.66 o 
  -2   6   3       68.43       70.73      2.55 o 
  -1   6   3      104.09      102.28      3.37 o 
   0   6   3      126.11      133.32      3.49 o 
   1   6   3       93.21       88.01      3.28 o 
   2   6   3        6.95        8.97      0.98 o 
   3   6   3      138.49      134.53      4.27 o 
   4   6   3        5.03        5.07      2.67 o 
   5   6   3      122.94      122.58      9.39 o 
   6   6   3        0.69       -0.63      1.99 o 
   7   6   3       25.58       35.68      5.76 o 
  -7   7   3        0.36        1.79      2.55 o 
  -6   7   3       32.87       22.49      4.30 o 
  -5   7   3        2.37        6.18      1.64 o 
  -4   7   3       13.58       10.60      1.51 o 
  -3   7   3       48.15       50.70      2.31 o 
  -2   7   3       73.42       73.50      2.49 o 
  -1   7   3        0.64        1.27      1.15 o 
   0   7   3      232.24      229.75      4.29 o 
   1   7   3      125.70      105.45      5.30 o 
   2   7   3        0.27        0.89      0.60 o 
   3   7   3       99.73      101.01      4.99 o 
   4   7   3       10.69        9.21      2.97 o 
   5   7   3        1.57        3.69      2.61 o 
   6   7   3       21.39       26.54      4.98 o 
   7   7   3       33.26       42.68      6.67 o 
  -6   8   3        3.73        6.96      1.89 o 
  -5   8   3      179.06      175.31      7.34 o 
  -4   8   3       75.44       79.25      4.22 o 
  -3   8   3       37.64       39.96      2.97 o 
  -2   8   3       24.21       28.35      1.69 o 
  -1   8   3       41.63       40.40      1.93 o 
   0   8   3        8.22        9.15      1.04 o 
   1   8   3      105.62      105.00      4.51 o 
   2   8   3       21.51       21.08      2.28 o 
   3   8   3        0.12        1.35      2.02 o 
   4   8   3       15.42       12.30      3.55 o 
   5   8   3        5.11        3.65      2.73 o 
   6   8   3        1.23       -0.86      3.27 o 
  -5   9   3       27.87       32.52      3.62 o 
  -4   9   3        0.01        1.99      1.57 o 
  -3   9   3        5.77        6.90      1.36 o 
  -2   9   3        0.00       -0.71      0.71 o 
  -1   9   3       38.15       36.65      1.90 o 
   0   9   3      212.44      188.59      3.92 o 
   1   9   3        9.17       10.71      1.59 o 
   2   9   3        6.53        6.72      1.48 o 
   3   9   3        3.39        3.81      2.57 o 
   4   9   3        7.58        3.60      2.44 o 
  -3  10   3        5.71       11.22      2.09 o 
  -2  10   3        5.24       10.20      1.84 o 
  -1  10   3        4.13        2.76      1.79 o 
   0  10   3       23.41       21.18      2.84 o 
   1  10   3       24.55       22.88      3.04 o 
   2  10   3       15.21       19.34      3.10 o 
 -10   0   4       15.84       15.29      4.21 o 
  -9   0   4       11.16       13.39      3.73 o 
  -8   0   4      121.17      116.00      8.68 o 
  -7   0   4      378.02      363.96      8.05 o 
  -6   0   4      153.46      143.25      4.58 o 
  -5   0   4      865.64      880.74     12.46 o 
  -4   0   4      596.25      585.13     13.64 o 
  -3   0   4     1288.07     1205.16     17.46 o 
  -2   0   4    29910.13    27721.08     73.93 o 
  -1   0   4    11142.43    10747.03     41.95 o 
   0   0   4      314.19      321.55      7.44 o 
   1   0   4       83.79       81.31      4.14 o 
   2   0   4     3046.45     2921.03     27.93 o 
   3   0   4     1598.78     1716.89     16.25 o 
   4   0   4      333.14      329.86     10.71 o 
   5   0   4      110.63      111.37      6.86 o 
   6   0   4      106.98      105.61      7.47 o 
   7   0   4       62.13       70.00      6.56 o 
   8   0   4        3.63        6.25      2.43 o 
   9   0   4        2.19        0.01      2.63 o 
 -10   1   4       17.95       18.76      3.17 o 
  -9   1   4       14.14       17.36      2.90 o 
  -8   1   4        0.06       -0.69      1.28 o 
  -7   1   4        0.03        0.19      0.58 o 
  -6   1   4       43.60       45.81      2.50 o 
  -5   1   4      153.42      144.69      2.79 o 
  -4   1   4      487.40      483.76      8.57 o 
  -3   1   4      242.06      260.81      3.85 o 
  -2   1   4     5662.68     5391.64     43.51 o 
  -1   1   4     2592.17     2426.10     19.80 o 
   0   1   4       78.88       72.20      2.14 o 
   1   1   4       44.82       48.27      2.33 o 
   2   1   4       78.65       70.47      3.13 o 
   3   1   4     4356.79     4544.20     27.73 o 
   4   1   4      185.61      219.65      6.13 o 
   5   1   4      286.43      299.61      7.89 o 
   6   1   4        2.71        4.69      1.48 o 
   7   1   4        0.02       -0.14      1.61 o 
   8   1   4       22.60       20.07      2.77 o 
   9   1   4        0.30        0.77      1.33 o 
 -10   2   4        6.43       13.19      2.72 o 
  -9   2   4        0.06       -0.45      1.60 o 
  -8   2   4        2.28        2.99      1.46 o 
  -7   2   4       67.90       77.86      4.71 o 
  -6   2   4      121.22      117.82      4.06 o 
  -5   2   4       59.58       64.00      2.90 o 
  -4   2   4       37.31       30.84      1.58 o 
  -3   2   4      390.74      367.87     10.26 o 
  -2   2   4      815.06      749.13     41.07 o 
  -1   2   4       65.55       54.19      1.43 o 
   0   2   4      486.33      459.19      3.55 o 
   1   2   4      995.06      952.93      8.80 o 
   2   2   4      223.37      216.37      9.66 o 
   3   2   4      569.17      663.40      7.58 o 
   4   2   4       64.09       75.33      3.52 o 
   5   2   4       53.25       50.12      5.27 o 
   6   2   4       11.07       13.15      2.10 o 
   7   2   4       69.19       64.96      4.36 o 
   8   2   4       38.58       46.66      4.15 o 
   9   2   4        2.98        2.08      1.46 o 
  -9   3   4       85.26       89.63      5.91 o 
  -8   3   4       28.16       27.13      3.07 o 
  -7   3   4        0.02        0.62      0.95 o 
  -6   3   4        9.19       10.49      1.80 o 
  -5   3   4        9.79        8.99      1.23 o 
  -4   3   4      609.78      671.68      7.30 o 
  -3   3   4        2.05        0.83      0.45 o 
  -2   3   4     1596.17     1569.33      9.17 o 
  -1   3   4      114.59      116.74      2.01 o 
   0   3   4      138.80      131.06      3.46 o 
   1   3   4     1096.08     1044.91     15.91 o 
   2   3   4      326.30      349.06      4.29 o 
   3   3   4      201.34      208.66      3.67 o 
   4   3   4       89.60       92.90      3.22 o 
   5   3   4       20.43       17.73      2.70 o 
   6   3   4      565.83      550.21     13.80 o 
   7   3   4       25.34       22.10      2.71 o 
   8   3   4      152.34      159.22      8.62 o 
  -9   4   4       52.34       54.55      8.86 o 
  -8   4   4       11.68       13.23      2.45 o 
  -7   4   4       47.73       44.25      3.54 o 
  -6   4   4      101.44       98.10      4.84 o 
  -5   4   4        8.74        8.94      1.23 o 
  -4   4   4        1.04        0.41      0.75 o 
  -3   4   4      169.13      167.01      3.46 o 
  -2   4   4      519.21      584.46      6.17 o 
  -1   4   4      277.90      285.32      4.69 o 
   0   4   4        7.69        9.86      0.59 o 
   1   4   4      497.46      507.82     11.14 o 
   2   4   4       34.86       45.90      2.32 o 
   3   4   4       33.90       28.61      2.00 o 
   4   4   4        5.04        4.54      0.76 o 
   5   4   4      522.83      521.80     12.51 o 
   6   4   4      140.46      145.52      5.37 o 
   7   4   4       12.15       12.38      2.04 o 
   8   4   4        1.11        5.06      3.14 o 
  -9   5   4        2.25        4.69      2.95 o 
  -8   5   4       12.45       16.27      2.53 o 
  -7   5   4       82.02       80.45      4.76 o 
  -6   5   4        7.02        6.51      1.51 o 
  -5   5   4       50.56       49.01      2.28 o 
  -4   5   4      215.51      218.12      3.74 o 
  -3   5   4        4.62        4.65      0.63 o 
  -2   5   4       97.12       96.29      2.72 o 
  -1   5   4      107.36       98.65      2.94 o 
   0   5   4       31.75       28.58      1.35 o 
   1   5   4       29.73       35.64      1.80 o 
   2   5   4        4.20        4.99      0.80 o 
   3   5   4       92.65       97.66      3.69 o 
   4   5   4        0.61        0.38      1.18 o 
   5   5   4      489.67      461.49     17.49 o 
   6   5   4       23.36       20.15      3.06 o 
   7   5   4       61.89       58.05      7.02 o 
   8   5   4        0.05       -2.54      2.56 o 
  -8   6   4        3.68        7.09      3.78 o 
  -7   6   4        1.23        3.38      2.49 o 
  -6   6   4        1.51        3.86      1.91 o 
  -5   6   4       21.62       24.05      1.65 o 
  -4   6   4        0.18        0.00      0.60 o 
  -3   6   4       23.90       19.31      1.09 o 
  -2   6   4      377.75      380.32      6.89 o 
  -1   6   4      675.01      670.05      7.31 o 
   0   6   4       40.44       42.31      3.91 o 
   1   6   4      292.71      307.00      4.80 o 
   2   6   4       95.71       92.82      2.87 o 
   3   6   4      267.59      242.00      9.61 o 
   4   6   4      116.25      101.28      8.29 o 
   5   6   4        4.10        6.88      3.17 o 
   6   6   4       99.69      100.38      9.18 o 
   7   6   4        7.72        5.67      2.96 o 
  -7   7   4        4.47        0.85      2.17 o 
  -6   7   4       61.38       56.46      3.97 o 
  -5   7   4       37.38       38.31      2.88 o 
  -4   7   4       45.94       39.41      2.16 o 
  -3   7   4       11.82       10.51      1.21 o 
  -2   7   4       29.59       28.76      1.66 o 
  -1   7   4       55.92       55.95      2.71 o 
   0   7   4       40.11       38.41      1.98 o 
   1   7   4      410.74      385.21      8.92 o 
   2   7   4        9.99        8.09      1.49 o 
   3   7   4       18.88       11.37      1.90 o 
   4   7   4       45.27       42.99      5.58 o 
   5   7   4        0.01        0.01      2.00 o 
   6   7   4       38.53       38.81      6.08 o 
  -6   8   4        0.00        3.98      1.79 o 
  -5   8   4        2.43        5.56      1.51 o 
  -4   8   4        0.02        0.39      1.33 o 
  -3   8   4       14.78       13.00      2.00 o 
  -2   8   4       30.73       31.91      2.16 o 
  -1   8   4       79.60       78.55      2.72 o 
   0   8   4        1.72        1.93      0.67 o 
   1   8   4       26.65       27.09      2.58 o 
   2   8   4      107.08      100.28      5.02 o 
   3   8   4        0.03       -1.16      1.16 o 
   4   8   4        8.79        8.13      2.81 o 
   5   8   4       34.93       38.09      5.88 o 
  -5   9   4       39.62       46.88      4.16 o 
  -4   9   4       29.61       36.77      3.14 o 
  -3   9   4        0.36        0.60      0.96 o 
  -2   9   4      112.12      113.14      3.43 o 
  -1   9   4       36.89       38.74      2.04 o 
   0   9   4        4.93        3.31      1.14 o 
   1   9   4        0.01        1.60      1.26 o 
   2   9   4        0.05        1.42      1.08 o 
   3   9   4        3.32        3.14      2.25 o 
   4   9   4        5.83        6.81      2.94 o 
  -3  10   4        1.91        0.00      1.18 o 
  -2  10   4        1.71        3.63      1.29 o 
  -1  10   4       19.83       17.50      4.16 o 
   0  10   4       10.94        9.27      2.40 o 
   1  10   4        2.71        5.11      2.08 o 
   2  10   4       25.35       24.81      4.57 o 
 -10   1   5       22.63       21.96      3.38 o 
  -9   1   5       24.62       22.37      3.12 o 
  -8   1   5       22.44       22.98      2.94 o 
  -7   1   5        0.20        1.23      0.60 o 
  -6   1   5      200.69      199.22      3.90 o 
  -5   1   5        3.09        1.77      1.19 o 
  -4   1   5     1066.37     1105.41      9.10 o 
  -3   1   5      109.08       99.03      3.81 o 
  -2   1   5       12.08       14.92      1.46 o 
  -1   1   5       10.29       10.53      1.06 o 
   0   1   5       26.20       28.40      1.24 o 
   1   1   5      455.62      406.18      5.78 o 
   2   1   5       68.30       94.28      6.24 o 
   3   1   5     2661.38     2925.44     34.01 o 
   4   1   5       11.22        9.76      1.57 o 
   5   1   5       32.07       29.33      2.70 o 
   6   1   5        7.60       13.99      2.21 o 
   7   1   5      100.59       96.47      5.45 o 
   8   1   5       26.24       30.55      3.50 o 
   9   1   5        0.18        1.37      1.83 o 
 -10   2   5       14.56       15.98      6.48 o 
  -9   2   5        4.66        2.80      1.62 o 
  -8   2   5       10.43       12.56      2.13 o 
  -7   2   5        0.01        0.33      0.66 o 
  -6   2   5        0.08        0.50      0.50 o 
  -5   2   5      462.42      459.37      9.71 o 
  -4   2   5      972.28      903.58      8.34 o 
  -3   2   5      466.13      458.98      6.61 o 
  -2   2   5       41.59       44.94      1.47 o 
  -1   2   5      354.23      365.53      4.25 o 
   0   2   5       23.24       20.22      1.02 o 
   1   2   5       46.50       48.49      1.64 o 
   2   2   5      116.34      120.42      3.52 o 
   3   2   5      151.78      119.71      6.37 o 
   4   2   5      519.46      526.71      8.20 o 
   5   2   5       23.00       26.90      2.52 o 
   6   2   5      974.60      949.29     15.37 o 
   7   2   5       13.10       15.00      3.65 o 
   8   2   5      147.03      147.19      7.99 o 
  -9   3   5       77.61       77.35      5.52 o 
  -8   3   5        2.84        5.26      1.72 o 
  -7   3   5        2.82        2.61      1.25 o 
  -6   3   5       12.19       12.96      2.02 o 
  -5   3   5      491.19      442.72     19.59 o 
  -4   3   5      132.82      128.09      2.71 o 
  -3   3   5     2225.01     2143.81     19.78 o 
  -2   3   5        9.44       14.12      1.50 o 
  -1   3   5      766.23      773.92      5.41 o 
   0   3   5      167.30      175.79      3.46 o 
   1   3   5      105.69      127.67      2.30 o 
   2   3   5      211.43      230.34      3.70 o 
   3   3   5        3.24        5.76      0.91 o 
   4   3   5       33.46       34.39      2.08 o 
   5   3   5      137.17      126.16      4.99 o 
   6   3   5        1.75        1.74      1.13 o 
   7   3   5       54.03       60.43      4.21 o 
   8   3   5       45.69       55.49      4.35 o 
  -9   4   5      174.94      203.89      8.64 o 
  -8   4   5        0.74        1.84      1.53 o 
  -7   4   5       53.86       51.71      3.90 o 
  -6   4   5        0.56        2.50      1.27 o 
  -5   4   5      200.92      185.65      3.41 o 
  -4   4   5     1050.19     1080.46      8.93 o 
  -3   4   5       33.80       33.89      1.65 o 
  -2   4   5        1.83        1.31      1.03 o 
  -1   4   5       92.15      100.66      2.87 o 
   0   4   5       25.68       25.55      1.00 o 
   1   4   5      401.72      409.20      7.54 o 
   2   4   5        0.70        0.66      0.44 o 
   3   4   5      225.78      196.32      2.73 o 
   4   4   5      144.90      147.10      3.97 o 
   5   4   5      155.07      146.55      4.88 o 
   6   4   5       28.43       28.01      2.53 o 
   7   4   5       41.77       44.16      4.20 o 
   8   4   5        1.95        5.27      3.28 o 
  -9   5   5       30.51       24.22      3.14 o 
  -8   5   5        5.11        4.50      1.67 o 
  -7   5   5       39.25       35.94      2.74 o 
  -6   5   5        8.76       11.59      1.54 o 
  -5   5   5        1.34        1.59      0.66 o 
  -4   5   5      130.98      127.02      3.42 o 
  -3   5   5       41.47       47.97      1.74 o 
  -2   5   5      451.88      474.33      7.10 o 
  -1   5   5        0.64        1.38      0.59 o 
   0   5   5        4.81        4.92      0.73 o 
   1   5   5      118.83      128.65      3.72 o 
   2   5   5        0.01       -0.47      0.72 o 
   3   5   5      280.78      274.40      8.30 o 
   4   5   5      407.33      406.59     10.85 o 
   5   5   5       63.85       62.75      1.46 o 
   6   5   5        8.19       12.09      3.56 o 
   7   5   5       31.64       34.79      5.83 o 
  -8   6   5       23.96       24.31      5.01 o 
  -7   6   5        0.13        2.90      2.31 o 
  -6   6   5        8.43        7.86      1.58 o 
  -5   6   5        3.58        2.43      1.48 o 
  -4   6   5      229.51      225.95      4.33 o 
  -3   6   5      164.83      164.78      4.83 o 
  -2   6   5      112.45      115.58      3.84 o 
  -1   6   5       72.24       76.40      2.83 o 
   0   6   5       77.48       81.04      2.44 o 
   1   6   5        7.97        7.69      0.99 o 
   2   6   5      208.69      209.55      5.10 o 
   3   6   5      430.50      431.88     10.78 o 
   4   6   5       72.56       70.88      7.93 o 
   5   6   5       36.75       35.92      5.51 o 
   6   6   5      142.13      148.11     11.49 o 
   7   6   5       14.90       13.15      4.00 o 
  -7   7   5        3.11        3.95      2.53 o 
  -6   7   5       17.77       24.56      4.53 o 
  -5   7   5        5.27        7.29      1.48 o 
  -4   7   5       57.12       59.33      3.39 o 
  -3   7   5       44.42       45.04      2.97 o 
  -2   7   5      389.76      376.69      6.71 o 
  -1   7   5      692.87      668.50     17.96 o 
   0   7   5      109.39      110.78      3.75 o 
   1   7   5      239.46      232.28      7.41 o 
   2   7   5       56.40       53.55      2.60 o 
   3   7   5        2.50        2.26      3.78 o 
   4   7   5       54.38       47.48      3.95 o 
   5   7   5       35.00       39.84      6.02 o 
   6   7   5      150.69      155.06     12.05 o 
  -6   8   5        0.40        0.95      1.40 o 
  -5   8   5       25.97       27.71      2.60 o 
  -4   8   5       43.34       43.98      3.13 o 
  -3   8   5        0.21        0.13      1.00 o 
  -2   8   5       79.39       81.58      3.32 o 
  -1   8   5      276.84      293.04      7.36 o 
   0   8   5       39.39       41.06      2.12 o 
   1   8   5       27.58       26.81      2.68 o 
   2   8   5        0.98        3.19      1.56 o 
   3   8   5        7.91        9.74      2.01 o 
   4   8   5        0.01       -1.17      2.16 o 
   5   8   5        1.07        4.24      2.70 o 
  -5   9   5        0.34       -0.08      1.86 o 
  -4   9   5        0.54        2.05      1.39 o 
  -3   9   5        0.51        1.55      0.99 o 
  -2   9   5       14.30       15.17      1.57 o 
  -1   9   5        4.76        4.50      1.02 o 
   0   9   5        9.10        9.71      1.87 o 
   1   9   5        0.72        1.86      1.47 o 
   2   9   5       11.63       18.14      2.50 o 
   3   9   5        5.82        9.81      2.09 o 
   4   9   5        5.63       13.26      3.97 o 
  -2  10   5        1.19        2.54      3.47 o 
  -1  10   5        1.43        1.95      1.78 o 
   0  10   5       12.21       15.96      2.90 o 
   1  10   5        5.15        5.31      2.43 o 
 -10   0   6       31.99       23.58      4.90 o 
  -9   0   6       83.46       80.33      8.02 o 
  -8   0   6       23.78       20.74      4.10 o 
  -7   0   6       58.17       62.85      6.34 o 
  -6   0   6        1.19        1.18      1.99 o 
  -5   0   6       46.32       53.35      5.05 o 
  -4   0   6      485.57      526.74     13.80 o 
  -3   0   6        0.20        2.55      1.36 o 
  -2   0   6     2311.21     2196.20     24.18 o 
  -1   0   6     1858.09     1946.18     22.03 o 
   0   0   6     1493.20     1460.76     19.35 o 
   1   0   6     1065.06      991.59     17.02 o 
   2   0   6      986.60     1048.59     19.06 o 
   3   0   6        1.95        1.03      1.52 o 
   4   0   6      277.70      261.51     10.32 o 
   5   0   6      269.77      268.98     11.28 o 
   6   0   6       45.62       52.83      5.43 o 
   7   0   6      122.07      108.82      8.48 o 
   8   0   6        2.93        0.39      1.97 o 
 -10   1   6       28.57       32.29      4.00 o 
  -9   1   6       16.31       12.18      2.61 o 
  -8   1   6        0.12       -0.50      1.24 o 
  -7   1   6      162.92      169.04      7.08 o 
  -6   1   6      129.86      139.25      6.00 o 
  -5   1   6      873.25      827.26     13.35 o 
  -4   1   6     4782.24     4799.85     29.26 o 
  -3   1   6      217.95      204.82      5.65 o 
  -2   1   6      121.50      113.47      3.97 o 
  -1   1   6     1329.85     1295.73     12.69 o 
   0   1   6      186.01      165.78      3.18 o 
   1   1   6      305.88      350.11      5.77 o 
   2   1   6      172.72      153.24      4.24 o 
   3   1   6       98.67      106.83      4.79 o 
   4   1   6        0.05        1.92      1.01 o 
   5   1   6      134.53      138.38      7.87 o 
   6   1   6      153.49      150.47      6.43 o 
   7   1   6       21.04       22.28      2.91 o 
   8   1   6       17.93       16.62      3.23 o 
 -10   2   6        0.21        1.32      1.65 o 
  -9   2   6        2.38        0.24      2.46 o 
  -8   2   6       16.67       18.34      2.72 o 
  -7   2   6       15.57       15.30      2.83 o 
  -6   2   6       10.25       13.09      2.11 o 
  -5   2   6       73.04       68.86      3.00 o 
  -4   2   6     1573.57     1551.64     15.41 o 
  -3   2   6      632.77      646.63      9.69 o 
  -2   2   6        1.14        1.86      0.80 o 
  -1   2   6      116.24      117.98      2.66 o 
   0   2   6     2040.40     2190.30     11.14 o 
   1   2   6     3856.07     4106.81     16.01 o 
   2   2   6        2.58       -0.41      0.77 o 
   3   2   6       48.81       38.12      4.34 o 
   4   2   6      117.56      117.05      4.09 o 
   5   2   6      178.98      179.19      6.41 o 
   6   2   6      265.01      274.39      8.49 o 
   7   2   6       87.94       93.10      8.68 o 
   8   2   6       39.17       32.74      5.25 o 
  -9   3   6        1.29        3.23      1.83 o 
  -8   3   6        1.62        2.66      2.64 o 
  -7   3   6       13.63       15.94      2.19 o 
  -6   3   6       41.52       36.22      3.13 o 
  -5   3   6        5.77        5.57      1.28 o 
  -4   3   6      690.80      674.63      7.81 o 
  -3   3   6        2.14        2.84      1.07 o 
  -2   3   6      125.20      109.61      3.41 o 
  -1   3   6       20.70       21.79      1.05 o 
   0   3   6      298.55      332.21      3.51 o 
   1   3   6      252.36      270.09      4.14 o 
   2   3   6       67.81       69.53      2.77 o 
   3   3   6       16.47       19.26      1.79 o 
   4   3   6       10.39       11.82      1.40 o 
   5   3   6       82.58       99.84      4.64 o 
   6   3   6      197.72      181.24      6.76 o 
   7   3   6      122.17      129.75      6.22 o 
   8   3   6        0.06        0.08      1.91 o 
  -9   4   6       82.60       77.71      5.62 o 
  -8   4   6        3.77        3.95      2.01 o 
  -7   4   6       19.97       19.58      2.51 o 
  -6   4   6       24.03       25.68      2.66 o 
  -5   4   6       55.56       62.29      3.19 o 
  -4   4   6      727.20      696.56     12.36 o 
  -3   4   6      715.08      674.01     10.91 o 
  -2   4   6      132.11      147.19      2.96 o 
  -1   4   6      131.77      148.42      2.55 o 
   0   4   6      241.15      265.48      4.74 o 
   1   4   6        2.73        1.83      0.73 o 
   2   4   6       39.71       39.32      1.69 o 
   3   4   6       12.19       11.94      0.86 o 
   4   4   6        9.36       10.24      1.15 o 
   5   4   6      341.93      370.49      8.28 o 
   6   4   6       43.27       43.02      3.15 o 
   7   4   6        4.39        5.91      1.55 o 
   8   4   6        8.70        8.62      3.41 o 
  -9   5   6       39.07       41.54      4.14 o 
  -8   5   6        2.46        3.96      1.70 o 
  -7   5   6        0.75        0.55      1.75 o 
  -6   5   6        0.27        1.43      0.81 o 
  -5   5   6       21.91       22.47      1.76 o 
  -4   5   6      125.58      125.67      7.80 o 
  -3   5   6        0.09        1.26      1.63 o 
  -2   5   6      414.05      411.02      7.03 o 
  -1   5   6       74.84       89.12      2.98 o 
   0   5   6       38.35       43.61      1.86 o 
   1   5   6       20.43       18.21      1.10 o 
   2   5   6       54.26       51.97      3.09 o 
   3   5   6      304.72      308.85      9.22 o 
   4   5   6        9.62        9.79      2.15 o 
   5   5   6        0.37        2.09      2.34 o 
   6   5   6       21.89       24.92      4.72 o 
   7   5   6       41.47       40.36      6.27 o 
  -8   6   6       18.00       17.28      4.23 o 
  -7   6   6       34.36       33.16      5.42 o 
  -6   6   6        0.10        2.08      1.03 o 
  -5   6   6        0.01        0.11      0.69 o 
  -4   6   6       16.22       15.66      1.37 o 
  -3   6   6       16.92       18.09      2.37 o 
  -2   6   6       13.76       12.56      1.85 o 
  -1   6   6      224.11      222.21      6.79 o 
   0   6   6        0.15        0.68      0.63 o 
   1   6   6       76.86       73.10      3.02 o 
   2   6   6        1.69        2.42      1.27 o 
   3   6   6      555.27      567.81     14.80 o 
   4   6   6      124.70      121.49      6.42 o 
   5   6   6        2.46        7.93      3.59 o 
   6   6   6       20.88       24.97      5.01 o 
   7   6   6        4.90        1.72      2.54 o 
  -7   7   6        6.25        5.60      2.71 o 
  -6   7   6       28.64       26.03      3.15 o 
  -5   7   6        0.57        2.04      3.10 o 
  -4   7   6        8.49       10.31      1.59 o 
  -3   7   6        9.45        8.16      3.95 o 
  -2   7   6       12.86       12.75      1.94 o 
  -1   7   6      111.94       99.09      3.39 o 
   0   7   6        6.23        7.33      1.38 o 
   1   7   6       14.09       13.08      1.19 o 
   2   7   6        1.19        1.42      1.47 o 
   3   7   6       10.66        8.32      2.81 o 
   4   7   6        0.42        3.09      2.62 o 
   5   7   6       26.03       26.43      4.82 o 
   6   7   6       17.74       17.87      4.35 o 
  -6   8   6        8.89       14.52      4.04 o 
  -5   8   6        7.29        9.60      1.74 o 
  -4   8   6        1.04        2.51      1.90 o 
  -3   8   6       88.60       86.33      4.26 o 
  -2   8   6       49.86       43.59      2.95 o 
  -1   8   6        3.07        3.64      1.22 o 
   0   8   6       17.94       17.74      1.58 o 
   1   8   6       16.80       15.18      3.79 o 
   2   8   6       29.50       23.20      2.77 o 
   3   8   6       38.58       41.75      6.96 o 
   4   8   6        4.63        6.98      1.88 o 
   5   8   6       20.17       25.10      5.15 o 
  -5   9   6       13.27       10.22      2.59 o 
  -4   9   6        0.72        4.01      1.77 o 
  -3   9   6       12.31       11.01      1.94 o 
  -2   9   6        1.55        1.27      1.20 o 
  -1   9   6       25.49       20.83      1.76 o 
   0   9   6       48.12       56.89      3.99 o 
   1   9   6       35.11       42.43      3.72 o 
   2   9   6        3.14        5.37      1.85 o 
   3   9   6        1.83        5.16      4.13 o 
  -2  10   6        8.45        9.80      4.06 o 
  -1  10   6        0.05        0.61      1.81 o 
   0  10   6        1.89        1.52      1.60 o 
 -10   1   7        1.86        0.99      1.66 o 
  -9   1   7       20.07       16.74      2.78 o 
  -8   1   7        1.79        1.15      1.40 o 
  -7   1   7       43.04       42.65      3.84 o 
  -6   1   7      144.56      145.68      6.21 o 
  -5   1   7      527.58      515.75     10.85 o 
  -4   1   7     1322.21     1283.80     19.68 o 
  -3   1   7      741.09      725.93     11.13 o 
  -2   1   7       35.15       38.07      3.52 o 
  -1   1   7      769.03      750.61      8.77 o 
   0   1   7      195.39      203.75      3.80 o 
   1   1   7      614.08      629.84     17.72 o 
   2   1   7      465.58      497.83      9.86 o 
   3   1   7       14.32       16.54      2.15 o 
   4   1   7      166.41      168.73      5.14 o 
   5   1   7       23.12       24.13      2.79 o 
   6   1   7      236.39      238.88      8.26 o 
   7   1   7        5.78        4.04      1.58 o 
   8   1   7        2.41        0.90      2.12 o 
 -10   2   7       31.74       36.16      4.17 o 
  -9   2   7        0.56       -0.62      1.52 o 
  -8   2   7        3.41        5.38      1.86 o 
  -7   2   7        2.93        3.71      1.41 o 
  -6   2   7       88.22       84.57      4.82 o 
  -5   2   7        7.21        7.85      1.29 o 
  -4   2   7      276.53      265.63      5.56 o 
  -3   2   7      324.66      301.81      5.36 o 
  -2   2   7       59.19       66.17      2.59 o 
  -1   2   7     1436.25     1521.67     20.96 o 
   0   2   7       12.33       16.19      1.40 o 
   1   2   7     1488.83     1655.33     13.43 o 
   2   2   7        4.67        5.29      2.69 o 
   3   2   7        3.09        2.44      1.17 o 
   4   2   7        3.06        2.22      1.23 o 
   5   2   7      127.60      118.74      5.38 o 
   6   2   7      599.26      582.18     23.46 o 
   7   2   7        3.87        1.09      1.33 o 
   8   2   7        8.01        7.59      2.02 o 
  -9   3   7        3.90        5.08      1.88 o 
  -8   3   7        3.07        2.18      1.81 o 
  -7   3   7        1.20       -0.88      1.28 o 
  -6   3   7       89.83       88.37      6.70 o 
  -5   3   7       25.63       26.17      2.15 o 
  -4   3   7      508.99      500.49      8.09 o 
  -3   3   7       12.64        8.84      2.38 o 
  -2   3   7      265.23      280.40      5.23 o 
  -1   3   7       97.32      113.48      2.75 o 
   0   3   7      213.47      258.55      4.07 o 
   1   3   7      977.55     1044.32      8.48 o 
   2   3   7      308.65      343.20      5.22 o 
   3   3   7       65.94       67.57      5.97 o 
   4   3   7      123.78      140.61      4.58 o 
   5   3   7      284.80      264.56      6.75 o 
   6   3   7       19.24       13.23      2.24 o 
   7   3   7        1.61        3.18      1.88 o 
   8   3   7        6.10        3.57      1.64 o 
  -9   4   7       11.85       10.32      2.45 o 
  -8   4   7        2.78        4.78      1.75 o 
  -7   4   7       16.91       12.62      2.23 o 
  -6   4   7       43.12       42.78      2.84 o 
  -5   4   7        6.53        5.85      1.67 o 
  -4   4   7       54.08       64.56      3.92 o 
  -3   4   7        0.00        0.65      1.46 o 
  -2   4   7      284.44      293.59      4.94 o 
  -1   4   7       22.99       21.67      1.12 o 
   0   4   7      173.90      198.00      3.43 o 
   1   4   7        4.54        6.25      0.82 o 
   2   4   7       12.22       12.70      1.08 o 
   3   4   7       14.14       16.17      1.17 o 
   4   4   7       84.82       77.09      3.16 o 
   5   4   7       11.10       10.68      1.39 o 
   6   4   7        0.07        1.46      1.00 o 
   7   4   7        0.01        3.30      2.43 o 
  -9   5   7        1.81        5.48      1.99 o 
  -8   5   7        0.67        0.91      1.39 o 
  -7   5   7       17.93       14.15      3.89 o 
  -6   5   7      165.54      164.56      7.19 o 
  -5   5   7      166.16      157.31      6.73 o 
  -4   5   7      588.00      550.25     11.93 o 
  -3   5   7      164.25      151.16      4.30 o 
  -2   5   7        4.48        4.07      1.55 o 
  -1   5   7       11.71       10.81      0.82 o 
   0   5   7        8.33        9.20      1.03 o 
   1   5   7       12.38       10.89      1.01 o 
   2   5   7      133.90      133.57      2.91 o 
   3   5   7      479.41      453.70     15.83 o 
   4   5   7      462.40      431.56     18.71 o 
   5   5   7       52.76       51.29      2.34 o 
   6   5   7       42.09       42.50      6.34 o 
   7   5   7       17.85       24.56      5.11 o 
  -8   6   7       11.57        7.32      3.09 o 
  -7   6   7        0.82        2.63      2.60 o 
  -6   6   7       77.98       73.93      5.28 o 
  -5   6   7       23.45       19.32      3.42 o 
  -4   6   7        4.63        4.78      0.96 o 
  -3   6   7      391.14      373.18     13.08 o 
  -2   6   7      659.72      655.33     11.85 o 
  -1   6   7      242.07      241.12      5.23 o 
   0   6   7       54.52       54.64      3.41 o 
   1   6   7      171.93      161.89      3.17 o 
   2   6   7       59.77       53.01      3.25 o 
   3   6   7      657.46      646.98     14.23 o 
   4   6   7       33.47       23.22      3.04 o 
   5   6   7       50.29       58.86      7.52 o 
   6   6   7       51.20       53.98      7.28 o 
  -7   7   7       31.71       36.67      5.67 o 
  -6   7   7        3.09        6.47      2.10 o 
  -5   7   7        9.75       13.67      2.82 o 
  -4   7   7       19.29       20.90      2.89 o 
  -3   7   7      240.38      244.43      6.93 o 
  -2   7   7      117.02      103.12      4.91 o 
  -1   7   7      195.70      201.58      4.89 o 
   0   7   7        4.66        9.70      1.09 o 
   1   7   7      208.83      205.09      4.67 o 
   2   7   7       44.20       44.52      3.89 o 
   3   7   7       57.91       50.76      4.30 o 
   4   7   7        3.33        4.28      4.80 o 
   5   7   7        6.88        4.60      3.42 o 
  -6   8   7        4.26       10.90      2.53 o 
  -5   8   7        4.67        8.16      2.15 o 
  -4   8   7       18.95       22.34      3.15 o 
  -3   8   7       39.68       35.54      2.89 o 
  -2   8   7       24.94       23.22      4.18 o 
  -1   8   7        0.95        2.59      1.21 o 
   0   8   7        0.03        1.26      0.77 o 
   1   8   7        2.69        5.03      1.58 o 
   2   8   7        0.84        3.13      1.44 o 
   3   8   7       60.11       67.74      4.95 o 
   4   8   7        2.09        4.55      2.54 o 
  -4   9   7       21.86       26.35      2.82 o 
  -3   9   7        3.54        2.96      1.36 o 
  -2   9   7        5.64        6.78      1.43 o 
  -1   9   7        3.14        5.41      2.52 o 
   0   9   7        0.31        0.92      1.10 o 
   1   9   7        3.06        6.35      1.78 o 
   2   9   7        0.35        1.32      1.95 o 
   3   9   7        6.24        5.44      1.92 o 
 -10   0   8       15.40       12.45      3.71 o 
  -9   0   8        3.67        3.06      2.34 o 
  -8   0   8      164.74      171.93     11.22 o 
  -7   0   8      110.35      110.82      8.35 o 
  -6   0   8        0.12        2.15      1.79 o 
  -5   0   8        5.66        1.92      1.89 o 
  -4   0   8        5.01        3.78      1.90 o 
  -3   0   8      138.22      161.50      7.83 o 
  -2   0   8      132.65      136.58      4.96 o 
  -1   0   8        2.77       -0.07      1.24 o 
   0   0   8       29.33       29.46      3.58 o 
   1   0   8      638.68      680.10     16.17 o 
   2   0   8      401.63      422.26     13.55 o 
   3   0   8        1.34        0.76      1.15 o 
   4   0   8       71.07       68.87      6.36 o 
   5   0   8      269.20      264.46     11.99 o 
   6   0   8       64.21       64.57      6.55 o 
   7   0   8       65.55       65.13      6.83 o 
   8   0   8        0.38        1.83      1.98 o 
 -10   1   8        0.77        1.01      2.08 o 
  -9   1   8        0.91        2.09      1.68 o 
  -8   1   8       19.05       20.53      3.59 o 
  -7   1   8        5.22        6.01      1.83 o 
  -6   1   8        5.27        2.23      1.37 o 
  -5   1   8       86.08       78.65      3.22 o 
  -4   1   8     2258.85     2157.93     21.28 o 
  -3   1   8       12.90       16.00      1.95 o 
  -2   1   8       91.69       98.46      3.48 o 
  -1   1   8       28.54       23.75      1.79 o 
   0   1   8      456.88      482.89      7.34 o 
   1   1   8      619.51      711.84     11.75 o 
   2   1   8      169.41      185.00      6.35 o 
   3   1   8      426.62      398.36     10.01 o 
   4   1   8      847.36      819.69     22.19 o 
   5   1   8       36.23       31.81      3.18 o 
   6   1   8      141.55      122.40      6.12 o 
   7   1   8        2.62        2.41      1.67 o 
   8   1   8        0.87        1.43      1.74 o 
 -10   2   8        0.54        0.40      1.63 o 
  -9   2   8        1.68        1.37      1.65 o 
  -8   2   8        2.16        0.01      1.51 o 
  -7   2   8        2.17        2.44      1.46 o 
  -6   2   8       11.80       11.97      2.78 o 
  -5   2   8      113.14      117.40      4.03 o 
  -4   2   8      395.64      393.15      9.27 o 
  -3   2   8        3.37        2.69      1.41 o 
  -2   2   8        7.00       10.03      1.10 o 
  -1   2   8     1001.52     1092.75      9.27 o 
   0   2   8        2.44        2.46      0.85 o 
   1   2   8     1076.12     1201.61     10.15 o 
   2   2   8      157.67      167.43      6.07 o 
   3   2   8       13.75       15.83      2.66 o 
   4   2   8      520.91      516.84     11.03 o 
   5   2   8       22.44       20.94      2.03 o 
   6   2   8       19.04       25.68      2.94 o 
   7   2   8        5.30        4.87      1.66 o 
   8   2   8        3.52        7.05      2.36 o 
  -9   3   8        0.55        2.83      1.93 o 
  -8   3   8        4.16        2.82      3.33 o 
  -7   3   8       66.51       61.68      4.56 o 
  -6   3   8      370.99      375.71      7.91 o 
  -5   3   8      143.29      130.32      4.51 o 
  -4   3   8       85.41       75.00      6.04 o 
  -3   3   8       53.52       61.68      4.57 o 
  -2   3   8       63.05       75.88      2.43 o 
  -1   3   8       52.96       59.31      2.19 o 
   0   3   8        9.84       10.65      1.02 o 
   1   3   8       25.15       28.21      2.08 o 
   2   3   8       86.02       81.78      3.14 o 
   3   3   8       61.58       62.08      5.99 o 
   4   3   8      539.53      537.17      9.27 o 
   5   3   8       12.60       13.08      1.90 o 
   6   3   8      122.77      119.04      5.84 o 
   7   3   8        0.02       -0.34      1.34 o 
  -9   4   8       20.88       20.12      3.16 o 
  -8   4   8        1.22        1.55      3.41 o 
  -7   4   8        3.31        3.85      1.74 o 
  -6   4   8      186.48      184.46      5.82 o 
  -5   4   8      200.47      180.29      6.91 o 
  -4   4   8       61.65       62.59      5.71 o 
  -3   4   8       23.33       24.02      2.12 o 
  -2   4   8        2.35        1.73      0.83 o 
  -1   4   8        7.29        7.92      0.77 o 
   0   4   8        1.46        4.18      0.81 o 
   1   4   8      260.06      277.17      4.60 o 
   2   4   8       32.91       31.06      2.19 o 
   3   4   8      163.81      165.04      5.12 o 
   4   4   8      198.56      191.15      7.64 o 
   5   4   8       38.30       40.61      2.69 o 
   6   4   8        1.86        2.08      1.95 o 
   7   4   8       10.98       17.76      4.68 o 
  -8   5   8        0.08        0.00      1.39 o 
  -7   5   8       19.26       18.50      4.33 o 
  -6   5   8       13.03       13.75      2.37 o 
  -5   5   8       61.86       65.30      4.51 o 
  -4   5   8        2.52        3.85      1.57 o 
  -3   5   8       45.81       42.00      2.51 o 
  -2   5   8        2.09        2.33      1.25 o 
  -1   5   8        5.63        4.39      0.68 o 
   0   5   8        0.58        0.88      0.77 o 
   1   5   8        3.19        4.66      0.78 o 
   2   5   8       97.46      101.95      3.45 o 
   3   5   8       92.07       89.22      2.29 o 
   4   5   8      287.08      276.98      5.27 o 
   5   5   8       25.05       26.78      3.38 o 
   6   5   8        0.01       -1.11      2.27 o 
  -8   6   8       14.17       19.95      4.72 o 
  -7   6   8        2.32        3.25      2.58 o 
  -6   6   8       17.26       20.41      2.88 o 
  -5   6   8       22.44       25.93      3.19 o 
  -4   6   8      316.76      301.52      6.95 o 
  -3   6   8      390.70      325.78     12.15 o 
  -2   6   8       92.98       90.27      5.37 o 
  -1   6   8      150.08      135.86      6.06 o 
   0   6   8        2.37        2.77      2.02 o 
   1   6   8      133.92      128.01      3.18 o 
   2   6   8        5.77        5.37      2.51 o 
   3   6   8       13.22       12.59      2.43 o 
   4   6   8      101.11       96.94      6.10 o 
   5   6   8        0.09       -0.23      1.29 o 
   6   6   8        9.59        5.77      3.45 o 
  -7   7   8        9.13       14.00      4.01 o 
  -6   7   8        0.48       -0.40      1.62 o 
  -5   7   8       53.53       53.79      4.55 o 
  -4   7   8       43.63       41.39      3.84 o 
  -3   7   8       17.00       21.11      2.68 o 
  -2   7   8       17.50       19.19      2.28 o 
  -1   7   8       91.78       93.89      4.43 o 
   0   7   8      148.08      140.28      8.96 o 
   1   7   8      101.91       99.43      7.80 o 
   2   7   8       11.23       12.38      2.47 o 
   3   7   8       69.24       61.01      4.78 o 
   4   7   8       31.53       30.43      3.61 o 
   5   7   8        1.17        6.57      3.61 o 
  -6   8   8        2.19        1.62      2.58 o 
  -5   8   8        0.00       -0.10      1.59 o 
  -4   8   8        4.44        4.76      1.73 o 
  -3   8   8       49.76       46.28      3.27 o 
  -2   8   8        2.05        1.45      1.68 o 
  -1   8   8        3.35        6.14      1.40 o 
   0   8   8       16.86       18.77      3.45 o 
   1   8   8        1.04        3.47      1.97 o 
   2   8   8        9.63       10.35      2.42 o 
   3   8   8        0.70        0.41      1.63 o 
   4   8   8        3.06        2.81      1.51 o 
  -4   9   8        3.76        3.56      1.44 o 
  -3   9   8        7.57        6.53      1.62 o 
  -2   9   8       26.68       28.06      2.52 o 
  -1   9   8        1.13        1.46      2.10 o 
   0   9   8       60.08       71.48      9.35 o 
   1   9   8       31.92       33.98      3.46 o 
   2   9   8        8.45        4.60      1.98 o 
 -10   1   9        0.37       -0.36      1.87 o 
  -9   1   9        0.20       -0.19      1.34 o 
  -8   1   9       11.41       11.39      3.31 o 
  -7   1   9       33.84       33.46      4.65 o 
  -6   1   9       68.31       73.91      6.56 o 
  -5   1   9        3.41        4.09      1.14 o 
  -4   1   9      220.30      219.60      7.14 o 
  -3   1   9     1155.47     1139.10     15.43 o 
  -2   1   9      153.63      181.62      4.92 o 
  -1   1   9      126.19      122.75      4.98 o 
   0   1   9        3.50        4.03      1.45 o 
   1   1   9      135.58      150.20      5.73 o 
   2   1   9      182.17      188.53     10.10 o 
   3   1   9        1.88       -0.15      1.06 o 
   4   1   9      433.53      394.39     11.16 o 
   5   1   9        0.18        0.93      1.14 o 
   6   1   9       43.33       33.14      3.48 o 
   7   1   9        3.75        1.44      1.57 o 
  -9   2   9       12.44       13.47      2.76 o 
  -8   2   9       20.99       22.75      4.52 o 
  -7   2   9      295.86      262.99      9.40 o 
  -6   2   9     1215.33     1204.14     13.36 o 
  -5   2   9        1.45        1.39      0.96 o 
  -4   2   9       34.51       33.49      2.99 o 
  -3   2   9       14.49       13.89      2.73 o 
  -2   2   9      210.52      203.45      5.12 o 
  -1   2   9      103.53      107.50      5.03 o 
   0   2   9        2.03        7.98      1.69 o 
   1   2   9       34.95       32.62      2.16 o 
   2   2   9        8.72        8.89      1.72 o 
   3   2   9       60.73       62.01      4.19 o 
   4   2   9      274.34      256.58     13.06 o 
   5   2   9      184.40      176.00      6.00 o 
   6   2   9       24.17       19.32      2.96 o 
   7   2   9       13.29       12.57      2.49 o 
  -9   3   9        7.45        4.54      1.90 o 
  -8   3   9        8.45        8.48      2.16 o 
  -7   3   9       14.47       12.97      2.58 o 
  -6   3   9      100.15      102.18      4.28 o 
  -5   3   9       13.62       13.73      1.79 o 
  -4   3   9       28.88       22.38      3.46 o 
  -3   3   9      307.52      311.98      5.34 o 
  -2   3   9       71.84       68.45      3.01 o 
  -1   3   9      377.37      421.81      6.04 o 
   0   3   9        0.69        1.02      0.69 o 
   1   3   9      198.60      196.48      4.95 o 
   2   3   9        0.33        1.14      0.98 o 
   3   3   9      312.92      303.54     13.67 o 
   4   3   9      153.85      167.02      6.31 o 
   5   3   9        3.75        5.89      1.64 o 
   6   3   9       10.05       10.69      2.07 o 
   7   3   9        1.71        1.73      1.19 o 
  -9   4   9        4.56        5.38      2.04 o 
  -8   4   9        0.14        0.21      1.50 o 
  -7   4   9       15.06       11.98      3.50 o 
  -6   4   9       48.05       45.62      3.83 o 
  -5   4   9      108.65      105.39      5.34 o 
  -4   4   9        3.80        6.34      2.17 o 
  -3   4   9       21.07       22.12      1.59 o 
  -2   4   9      130.26      121.57      3.68 o 
  -1   4   9       80.46       75.26      2.57 o 
   0   4   9       10.14       13.77      1.21 o 
   1   4   9      116.30      112.16      3.15 o 
   2   4   9        2.16        3.58      0.94 o 
   3   4   9       18.97       20.81      2.05 o 
   4   4   9      190.72      190.58      5.57 o 
   5   4   9       53.50       51.08      3.12 o 
   6   4   9        4.52        7.52      1.77 o 
   7   4   9       11.67        3.08      2.98 o 
  -8   5   9        0.70        0.37      2.46 o 
  -7   5   9        1.82        3.56      2.45 o 
  -6   5   9        0.95        1.88      1.45 o 
  -5   5   9      222.11      212.45      7.96 o 
  -4   5   9      129.99      134.87      8.57 o 
  -3   5   9        0.59       -0.22      0.80 o 
  -2   5   9       21.01       26.60      1.76 o 
  -1   5   9        5.15        6.46      0.86 o 
   0   5   9       43.13       34.81      2.01 o 
   1   5   9        0.72        1.50      0.58 o 
   2   5   9        0.18        0.57      1.21 o 
   3   5   9       21.89       24.56      1.96 o 
   4   5   9        7.76        9.34      1.27 o 
   5   5   9      168.47      167.53      8.40 o 
   6   5   9        2.98        3.63      2.66 o 
  -8   6   9        3.60        8.51      3.61 o 
  -7   6   9        3.71        5.68      2.23 o 
  -6   6   9       84.66       82.43      5.56 o 
  -5   6   9       76.05       69.38      4.87 o 
  -4   6   9       80.90       78.07      3.20 o 
  -3   6   9       97.65       96.16      3.22 o 
  -2   6   9       46.59       44.72      4.04 o 
  -1   6   9      195.20      217.07      6.85 o 
   0   6   9       49.45       53.54      4.04 o 
   1   6   9      311.84      332.01      7.83 o 
   2   6   9       55.21       44.72      5.47 o 
   3   6   9       88.28       93.43      5.94 o 
   4   6   9       54.00       51.07      4.64 o 
   5   6   9        5.59        5.98      2.30 o 
  -7   7   9       24.78       24.42      5.00 o 
  -6   7   9       87.03       83.93      6.37 o 
  -5   7   9        1.78        2.80      2.13 o 
  -4   7   9       68.33       64.36      4.03 o 
  -3   7   9       49.08       53.95      5.27 o 
  -2   7   9        0.31        1.98      1.40 o 
  -1   7   9      167.59      160.94      9.27 o 
   0   7   9        4.13        2.71      1.88 o 
   1   7   9      630.27      627.94     20.21 o 
   2   7   9      332.39      331.64     14.98 o 
   3   7   9        0.33       -0.70      1.66 o 
   4   7   9       27.77       21.14      3.97 o 
  -5   8   9        2.83        6.61      2.10 o 
  -4   8   9        0.84        2.65      1.41 o 
  -3   8   9        2.01        0.81      1.41 o 
  -2   8   9        0.26        2.03      1.31 o 
  -1   8   9       33.48       34.60      2.84 o 
   0   8   9       23.40       22.14      4.18 o 
   1   8   9       20.92       27.33      4.67 o 
   2   8   9       16.18       21.00      2.99 o 
   3   8   9        4.61        3.54      1.75 o 
  -3   9   9       11.42       13.40      2.01 o 
  -2   9   9       10.09        9.96      3.18 o 
  -1   9   9        1.08        2.04      2.42 o 
   0   9   9        2.30        1.01      2.56 o 
   1   9   9        2.13        1.55      1.32 o 
  -9   0  10        4.14        9.17      3.86 o 
  -8   0  10       11.10       11.35      3.41 o 
  -7   0  10        5.40        4.46      2.64 o 
  -6   0  10       24.85       26.80      4.31 o 
  -5   0  10       25.06       27.62      1.92 o 
  -4   0  10       42.89       40.52      4.76 o 
  -3   0  10      436.90      457.86     14.51 o 
  -2   0  10      166.18      150.91      8.30 o 
  -1   0  10      726.40      706.31     17.45 o 
   0   0  10       48.91       47.18      4.76 o 
   1   0  10       45.08       54.41      5.13 o 
   2   0  10      633.44      647.01     18.57 o 
   3   0  10       13.78       12.37      3.18 o 
   4   0  10      397.44      374.74     15.99 o 
   5   0  10      162.78      138.74      9.43 o 
   6   0  10        0.52        3.77      2.30 o 
   7   0  10        7.35        9.56      3.23 o 
  -9   1  10        4.19        2.89      2.51 o 
  -8   1  10        5.89        6.07      1.84 o 
  -7   1  10       45.89       43.86      4.10 o 
  -6   1  10      110.82      105.66      5.79 o 
  -5   1  10      482.70      475.17      7.62 o 
  -4   1  10       15.87       13.56      2.14 o 
  -3   1  10      497.58      535.70     15.43 o 
  -2   1  10      539.90      529.10      9.23 o 
  -1   1  10        1.75        3.69      2.08 o 
   0   1  10        6.48        6.33      1.53 o 
   1   1  10        0.97       -0.17      1.15 o 
   2   1  10        0.30        2.13      1.35 o 
   3   1  10      910.20      903.34     22.24 o 
   4   1  10      472.69      487.64     12.87 o 
   5   1  10       26.30       22.77      2.40 o 
   6   1  10       50.34       44.78      4.76 o 
   7   1  10        9.86       12.56      2.43 o 
  -9   2  10       35.75       36.29      4.16 o 
  -8   2  10        0.61        0.21      1.54 o 
  -7   2  10      195.25      202.58     10.23 o 
  -6   2  10      282.48      259.79      6.75 o 
  -5   2  10        2.27        3.42      1.00 o 
  -4   2  10       35.10       32.29      2.10 o 
  -3   2  10       74.21       73.51      6.43 o 
  -2   2  10      376.38      384.66     12.75 o 
  -1   2  10     2317.42     2358.86     22.30 o 
   0   2  10        5.04       11.80      2.37 o 
   1   2  10       13.39       16.49      2.25 o 
   2   2  10        6.41        5.42      1.63 o 
   3   2  10       22.50       24.65      2.84 o 
   4   2  10      140.63      146.48     10.29 o 
   5   2  10      101.41      103.02      4.79 o 
   6   2  10       10.88        8.96      2.14 o 
   7   2  10        9.13       14.80      2.64 o 
  -9   3  10        4.28        4.90      2.20 o 
  -8   3  10        4.85        8.41      3.28 o 
  -7   3  10        0.08        0.99      1.61 o 
  -6   3  10      442.79      423.29      8.71 o 
  -5   3  10       19.12       17.11      2.32 o 
  -4   3  10       48.49       53.70      5.41 o 
  -3   3  10       35.01       35.39      2.02 o 
  -2   3  10        1.20        1.39      1.02 o 
  -1   3  10      667.53      717.97     12.36 o 
   0   3  10       52.66       56.87      3.60 o 
   1   3  10       61.19       59.67      2.94 o 
   2   3  10       92.24       87.92      4.90 o 
   3   3  10      110.72      131.09      6.33 o 
   4   3  10       91.88       81.83      4.71 o 
   5   3  10        0.90        1.06      1.00 o 
   6   3  10        0.13        1.33      1.37 o 
   7   3  10        2.04        4.23      2.20 o 
  -9   4  10        0.01        0.83      1.93 o 
  -8   4  10        0.01        5.97      2.08 o 
  -7   4  10        7.90        6.09      1.53 o 
  -6   4  10      253.45      255.67      9.86 o 
  -5   4  10      146.96      139.12      6.23 o 
  -4   4  10       19.67       21.12      3.63 o 
  -3   4  10       29.22       28.96      1.75 o 
  -2   4  10        8.91        9.18      1.15 o 
  -1   4  10        0.66        1.83      0.87 o 
   0   4  10       23.08       26.54      1.67 o 
   1   4  10       15.97       15.16      1.73 o 
   2   4  10      335.87      325.50      6.75 o 
   3   4  10      367.25      364.11     15.82 o 
   4   4  10       20.26       15.34      2.71 o 
   5   4  10       20.09       18.79      2.06 o 
   6   4  10        1.75        1.07      2.50 o 
  -8   5  10       15.02       23.89      5.07 o 
  -7   5  10       30.39       29.75      3.46 o 
  -6   5  10        0.31        1.59      1.37 o 
  -5   5  10      165.35      163.43      7.09 o 
  -4   5  10      306.54      289.84     15.52 o 
  -3   5  10      127.48      132.99      4.33 o 
  -2   5  10       22.20       25.76      1.92 o 
  -1   5  10       18.94       19.04      1.94 o 
   0   5  10       30.55       34.21      2.11 o 
   1   5  10      155.49      151.10      7.56 o 
   2   5  10        7.07       12.06      1.56 o 
   3   5  10        0.84        1.73      2.59 o 
   4   5  10       66.11       62.42      3.08 o 
   5   5  10       14.28       14.70      4.73 o 
   6   5  10        0.91        0.66      2.15 o 
  -7   6  10       17.71       12.43      2.67 o 
  -6   6  10       84.13       68.25      9.95 o 
  -5   6  10       62.91       64.97      3.41 o 
  -4   6  10       22.15       21.36      3.49 o 
  -3   6  10      146.40      142.62      4.03 o 
  -2   6  10       30.80       29.50      2.97 o 
  -1   6  10      141.77      138.86      4.63 o 
   0   6  10        0.91        4.44      3.01 o 
   1   6  10      506.60      524.37     18.77 o 
   2   6  10      122.37      110.11      8.79 o 
   3   6  10        8.69       12.62      3.75 o 
   4   6  10        1.63        6.47      2.28 o 
   5   6  10       10.25       13.44      2.68 o 
  -6   7  10        6.72       11.92      2.58 o 
  -5   7  10        0.00        1.04      1.55 o 
  -4   7  10        4.12        3.84      1.69 o 
  -3   7  10        5.52        6.58      1.79 o 
  -2   7  10       16.33       17.78      3.52 o 
  -1   7  10       15.52       16.77      3.35 o 
   0   7  10        0.18        1.59      2.43 o 
   1   7  10       11.57       15.34      3.80 o 
   2   7  10        0.05        1.81      2.18 o 
   3   7  10        0.04        0.31      1.61 o 
   4   7  10        0.15       -0.46      1.68 o 
  -5   8  10        7.32        4.51      1.73 o 
  -4   8  10       12.35       15.24      2.20 o 
  -3   8  10        0.65        2.32      1.52 o 
  -2   8  10       27.19       32.13      3.10 o 
  -1   8  10        0.04        1.76      1.21 o 
   0   8  10       12.99        8.79      3.03 o 
   1   8  10       22.86       15.84      3.57 o 
   2   8  10        0.02        1.99      1.72 o 
   3   8  10        0.38        0.70      1.43 o 
  -3   9  10        0.40        2.93      1.52 o 
  -2   9  10        8.73       10.72      3.53 o 
  -1   9  10        0.07        2.52      2.42 o 
   0   9  10        7.59       15.22      3.70 o 
  -9   1  11       13.39        5.87      3.67 o 
  -8   1  11       32.43       35.79      6.75 o 
  -7   1  11        0.63        3.53      1.73 o 
  -6   1  11      163.03      163.96      6.54 o 
  -5   1  11       25.05       21.74      2.90 o 
  -4   1  11       56.84       55.04      6.18 o 
  -3   1  11      247.98      246.67      6.51 o 
  -2   1  11        0.00        2.32      1.40 o 
  -1   1  11      160.20      160.40      9.88 o 
   0   1  11       52.94       55.16      3.81 o 
   1   1  11      202.59      202.33      7.39 o 
   2   1  11     1065.25     1033.10     17.32 o 
   3   1  11        0.38        2.22      1.55 o 
   4   1  11       95.52      106.28      6.27 o 
   5   1  11       77.70       79.37      4.40 o 
   6   1  11        1.30        3.12      1.96 o 
   7   1  11        7.18       12.36      2.56 o 
  -9   2  11        5.74        5.00      2.07 o 
  -8   2  11      100.83       95.12      6.23 o 
  -7   2  11       82.45       83.72      5.72 o 
  -6   2  11      117.72      105.88      4.24 o 
  -5   2  11        3.75        4.35      1.83 o 
  -4   2  11       34.15       29.50      4.31 o 
  -3   2  11        1.67        3.51      1.34 o 
  -2   2  11        0.87        3.34      1.13 o 
  -1   2  11      239.19      252.90      7.75 o 
   0   2  11       10.74       10.95      1.98 o 
   1   2  11        2.91        6.05      1.66 o 
   2   2  11      581.04      572.34     24.31 o 
   3   2  11       73.32       85.78      5.41 o 
   4   2  11      295.73      281.06     10.17 o 
   5   2  11        1.34        0.93      1.14 o 
   6   2  11        0.59        0.82      1.31 o 
  -9   3  11       10.94       10.18      2.64 o 
  -8   3  11       10.76       13.87      3.34 o 
  -7   3  11       17.29       16.49      2.01 o 
  -6   3  11       34.77       32.42      2.64 o 
  -5   3  11      137.40      148.84      9.55 o 
  -4   3  11       43.46       40.16      2.22 o 
  -3   3  11        0.36        1.30      1.71 o 
  -2   3  11       23.15       25.62      3.08 o 
  -1   3  11        9.29       14.24      2.11 o 
   0   3  11      358.36      364.23      9.39 o 
   1   3  11       56.13       48.68      3.71 o 
   2   3  11       13.79       11.93      2.12 o 
   3   3  11        9.45       12.38      2.40 o 
   4   3  11      349.95      319.05     15.83 o 
   5   3  11       25.90       24.11      2.55 o 
   6   3  11        0.41        0.54      1.97 o 
  -8   4  11        0.00        3.02      2.01 o 
  -7   4  11        0.61        2.96      2.07 o 
  -6   4  11        0.34        2.73      1.46 o 
  -5   4  11        4.65        4.51      2.49 o 
  -4   4  11       25.77       23.01      4.18 o 
  -3   4  11       21.69       20.12      1.58 o 
  -2   4  11        0.75        2.39      1.63 o 
  -1   4  11        2.53        1.28      1.58 o 
   0   4  11       94.79       94.00      4.75 o 
   1   4  11       15.03       14.55      2.09 o 
   2   4  11       25.76       22.15      2.70 o 
   3   4  11       10.72        9.68      3.34 o 
   4   4  11       17.76       13.83      3.12 o 
   5   4  11        4.40        6.90      1.41 o 
   6   4  11        0.00        3.81      3.39 o 
  -8   5  11        5.30        5.22      3.11 o 
  -7   5  11       14.61        6.95      1.94 o 
  -6   5  11       65.31       63.43      4.75 o 
  -5   5  11       59.06       56.18      4.42 o 
  -4   5  11      107.50      102.54      4.26 o 
  -3   5  11       40.33       46.37      2.78 o 
  -2   5  11       23.41       28.10      2.33 o 
  -1   5  11       18.18       17.02      5.51 o 
   0   5  11       32.37       34.12      2.87 o 
   1   5  11       15.15       13.22      2.11 o 
   2   5  11      284.60      252.84     13.53 o 
   3   5  11       20.21       25.03      4.76 o 
   4   5  11       32.00       29.88      3.90 o 
   5   5  11        0.28        1.14      1.77 o 
  -7   6  11        0.00        1.72      1.92 o 
  -6   6  11        0.29        0.42      1.64 o 
  -5   6  11       43.65       38.51      2.67 o 
  -4   6  11       70.87       69.08      3.35 o 
  -3   6  11      261.49      256.49      5.86 o 
  -2   6  11       16.35       14.52      2.08 o 
  -1   6  11       23.04       19.49      2.02 o 
   0   6  11      182.97      172.06     11.02 o 
   1   6  11      116.34      101.36      8.62 o 
   2   6  11       87.11       72.91      7.51 o 
   3   6  11       32.80       34.74      5.65 o 
   4   6  11        0.97        2.69      1.87 o 
  -6   7  11        1.17        2.00      1.61 o 
  -5   7  11       23.60       31.95      3.16 o 
  -4   7  11        1.09        4.19      1.99 o 
  -3   7  11        0.83       -0.32      1.31 o 
  -2   7  11       11.27       14.10      2.21 o 
  -1   7  11       91.19       96.78      8.61 o 
   0   7  11       32.14       25.70      4.85 o 
   1   7  11       26.80       25.21      4.63 o 
   2   7  11       34.47       31.89      5.19 o 
   3   7  11       11.06        9.44      2.36 o 
  -5   8  11        3.54        5.52      1.61 o 
  -4   8  11       12.18        8.55      2.64 o 
  -3   8  11        2.79        6.83      4.90 o 
  -2   8  11        4.33        5.49      1.88 o 
  -1   8  11       85.06       90.44      8.50 o 
   0   8  11       28.35       25.47      4.84 o 
   1   8  11       37.39       28.49      4.89 o 
   2   8  11        1.67        5.51      3.29 o 
  -9   0  12        0.00       -2.07      2.07 o 
  -8   0  12        7.72        9.79      3.56 o 
  -7   0  12       18.56       16.03      4.04 o 
  -6   0  12       54.37       59.82      6.49 o 
  -5   0  12      455.83      451.67     16.74 o 
  -4   0  12      455.60      450.29     16.17 o 
  -3   0  12        3.20        4.83      2.79 o 
  -2   0  12      177.25      192.78     10.28 o 
  -1   0  12        5.35        1.96      2.49 o 
   0   0  12      312.29      301.61     12.88 o 
   1   0  12      381.42      341.01     14.16 o 
   2   0  12      798.36      776.06     22.34 o 
   3   0  12      161.90      168.37     10.86 o 
   4   0  12      105.68       97.61      8.85 o 
   5   0  12       21.86       19.12      2.97 o 
   6   0  12       17.88       29.24      5.15 o 
  -9   1  12        0.67        2.28      1.78 o 
  -8   1  12       74.09       68.99      5.52 o 
  -7   1  12       22.66       26.17      3.47 o 
  -6   1  12       54.01       55.67      2.89 o 
  -5   1  12        9.50       14.11      2.49 o 
  -4   1  12       74.25       71.06      6.67 o 
  -3   1  12      307.07      306.14      7.53 o 
  -2   1  12       68.58       61.77      4.29 o 
  -1   1  12       11.51       11.87      3.98 o 
   0   1  12       16.44       16.95      2.46 o 
   1   1  12        0.44        2.13      1.57 o 
   2   1  12      802.47      833.28     16.27 o 
   3   1  12      227.90      225.55      8.89 o 
   4   1  12       26.76       20.11      2.96 o 
   5   1  12        4.50        3.09      1.24 o 
   6   1  12        6.79       10.46      2.30 o 
  -9   2  12        6.60        7.68      2.41 o 
  -8   2  12       23.75       25.67      5.18 o 
  -7   2  12       45.23       50.10      4.64 o 
  -6   2  12      322.67      325.11      7.89 o 
  -5   2  12        2.10        3.84      2.14 o 
  -4   2  12       14.98       16.70      2.60 o 
  -3   2  12      126.45      133.86      5.01 o 
  -2   2  12       42.25       39.50      3.42 o 
  -1   2  12      106.31      101.72      5.28 o 
   0   2  12       23.19       27.80      2.89 o 
   1   2  12      607.75      581.39     14.52 o 
   2   2  12      591.56      612.10     13.89 o 
   3   2  12       32.46       22.80      3.00 o 
   4   2  12        2.31        0.61      1.39 o 
   5   2  12        1.79        4.08      1.37 o 
   6   2  12       44.11       54.48      5.62 o 
  -9   3  12       55.98       53.43      6.60 o 
  -8   3  12      155.98      139.96      7.84 o 
  -7   3  12       79.64       79.41      4.14 o 
  -6   3  12        1.40        4.58      1.71 o 
  -5   3  12       12.85       10.68      3.24 o 
  -4   3  12        0.17        1.35      0.90 o 
  -3   3  12       94.64       97.09      4.28 o 
  -2   3  12        0.27        1.78      1.13 o 
  -1   3  12       30.86       32.88      3.22 o 
   0   3  12       40.58       43.85      3.59 o 
   1   3  12       74.95       81.30     10.51 o 
   2   3  12       43.53       44.13      3.85 o 
   3   3  12       44.64       41.68      3.99 o 
   4   3  12        3.37       -1.30      2.62 o 
   5   3  12        1.34        0.51      1.24 o 
   6   3  12        2.14        4.44      1.67 o 
  -8   4  12       10.03       10.62      4.00 o 
  -7   4  12        5.48        9.58      2.16 o 
  -6   4  12       77.58       70.06      4.83 o 
  -5   4  12       12.95       19.09      4.05 o 
  -4   4  12        2.50        1.94      1.43 o 
  -3   4  12       36.91       34.96      2.19 o 
  -2   4  12       43.87       37.71      2.66 o 
  -1   4  12       70.14       67.24      4.21 o 
   0   4  12        6.76       10.94      2.04 o 
   1   4  12       10.67        8.62      4.72 o 
   2   4  12        1.71        0.82      1.57 o 
   3   4  12      125.33      132.42     10.46 o 
   4   4  12        1.61        1.28      1.25 o 
   5   4  12        0.03        0.20      1.48 o 
  -8   5  12        1.28        2.97      2.50 o 
  -7   5  12        0.19        0.36      2.12 o 
  -6   5  12       24.79       27.71      3.40 o 
  -5   5  12       63.88       66.24      4.48 o 
  -4   5  12        4.58        4.28      1.83 o 
  -3   5  12      174.91      171.24      5.39 o 
  -2   5  12       40.50       44.27      2.76 o 
  -1   5  12       19.03       15.11      4.57 o 
   0   5  12      139.91      134.61      5.96 o 
   1   5  12        0.08        0.21      1.01 o 
   2   5  12        4.46        0.43      2.08 o 
   3   5  12       27.82       30.58      5.43 o 
   4   5  12        0.65        0.26      1.85 o 
   5   5  12        1.85        2.04      1.84 o 
  -7   6  12       20.60       20.10      3.15 o 
  -6   6  12        9.18        8.68      1.68 o 
  -5   6  12        0.17        0.55      1.41 o 
  -4   6  12       15.04       17.28      1.97 o 
  -3   6  12       48.78       50.32      3.61 o 
  -2   6  12       20.75       18.10      1.78 o 
  -1   6  12      163.13      155.72      5.77 o 
   0   6  12      105.19      100.52      8.83 o 
   1   6  12        0.05       -1.65      2.58 o 
   2   6  12       18.09       13.35      3.72 o 
   3   6  12       11.95       11.32      3.39 o 
   4   6  12        6.58        8.44      2.39 o 
  -6   7  12        9.90        9.75      3.06 o 
  -5   7  12        4.45        5.64      1.77 o 
  -4   7  12        0.97        1.68      1.80 o 
  -3   7  12        0.39        1.16      1.42 o 
  -2   7  12       45.90       48.88      4.26 o 
  -1   7  12      123.05      125.74     10.38 o 
   0   7  12        0.14        4.56      3.14 o 
   1   7  12        9.62        6.73      3.05 o 
   2   7  12        2.31        5.28      3.19 o 
   3   7  12        6.12        5.97      2.43 o 
  -4   8  12        9.24       11.96      2.14 o 
  -3   8  12       13.43       15.47      3.44 o 
  -2   8  12       24.30       31.37      3.43 o 
  -1   8  12       34.73       36.32      5.89 o 
   0   8  12      102.17      105.26      9.65 o 
   1   8  12       29.21       29.97      5.45 o 
  -9   1  13        0.71        0.13      2.95 o 
  -8   1  13        8.20       14.09      4.47 o 
  -7   1  13        7.16       14.51      2.72 o 
  -6   1  13        1.51        0.44      0.99 o 
  -5   1  13       63.23       60.96      5.11 o 
  -4   1  13       10.11       13.52      2.21 o 
  -3   1  13       13.87       15.71      2.61 o 
  -2   1  13       12.23       14.62      2.42 o 
  -1   1  13       21.09       21.93      2.95 o 
   0   1  13      239.55      247.19      8.69 o 
   1   1  13      193.33      189.49      7.88 o 
   2   1  13      344.11      357.72     11.21 o 
   3   1  13        4.03        3.95      1.82 o 
   4   1  13        2.52        2.39      1.45 o 
   5   1  13        0.50        1.68      1.43 o 
  -9   2  13       13.10       14.89      3.16 o 
  -8   2  13      271.61      260.14     10.68 o 
  -7   2  13       48.76       42.31      2.93 o 
  -6   2  13       19.82       19.29      2.37 o 
  -5   2  13        2.51        2.25      0.49 o 
  -4   2  13       81.95       78.77      5.04 o 
  -3   2  13       10.01       10.38      1.85 o 
  -2   2  13      113.07      106.14      5.66 o 
  -1   2  13      143.40      143.96      6.53 o 
   0   2  13      219.89      214.46      9.38 o 
   1   2  13       25.20       25.25      3.48 o 
   2   2  13        3.50        4.40      1.83 o 
   3   2  13       28.95       24.49      3.26 o 
   4   2  13        7.31        8.36      2.01 o 
   5   2  13        5.83        7.98      1.83 o 
  -8   3  13        0.02        2.94      2.46 o 
  -7   3  13       34.44       35.86      3.38 o 
  -6   3  13        3.01        5.65      1.80 o 
  -5   3  13        0.30       -2.39      2.39 o 
  -4   3  13       55.40       48.68      2.35 o 
  -3   3  13      168.79      189.28      6.13 o 
  -2   3  13        2.17        4.96      1.86 o 
  -1   3  13        4.74        3.97      2.26 o 
   0   3  13        6.33        3.36      4.82 o 
   1   3  13      174.00      190.22      7.83 o 
   2   3  13        8.82        9.44      4.64 o 
   3   3  13       16.66       16.80      2.80 o 
   4   3  13       21.05       21.25      4.60 o 
   5   3  13        7.43        7.17      1.69 o 
  -8   4  13       18.24       31.54      5.92 o 
  -7   4  13      122.84      119.08      6.43 o 
  -6   4  13       58.13       56.54      4.43 o 
  -5   4  13        0.23        1.71      1.45 o 
  -4   4  13        0.19        0.79      0.86 o 
  -3   4  13       61.13       63.32      3.59 o 
  -2   4  13        6.45        7.97      1.95 o 
  -1   4  13       35.36       29.34      3.03 o 
   0   4  13        0.67        3.80      1.89 o 
   1   4  13        2.61        5.10      1.85 o 
   2   4  13      238.88      228.62      8.93 o 
   3   4  13       83.76       84.39      8.70 o 
   4   4  13        0.59        1.18      1.96 o 
   5   4  13        6.24        5.56      2.36 o 
  -7   5  13        5.57        6.31      1.95 o 
  -6   5  13       44.95       49.52      3.50 o 
  -5   5  13       72.14       74.31      5.10 o 
  -4   5  13        1.55        2.02      2.03 o 
  -3   5  13        5.30        7.21      1.51 o 
  -2   5  13        0.15        1.82      2.03 o 
  -1   5  13       39.14       41.35      3.49 o 
   0   5  13       69.71       64.35      4.34 o 
   1   5  13        3.40        2.99      1.38 o 
   2   5  13       62.33       64.12      7.39 o 
   3   5  13        0.00       -0.08      1.81 o 
   4   5  13        7.18        3.11      2.32 o 
  -6   6  13       14.10       16.39      3.13 o 
  -5   6  13       57.83       58.47      4.74 o 
  -4   6  13       12.33       15.38      1.88 o 
  -3   6  13        4.88        6.29      1.93 o 
  -2   6  13       78.76       66.56      4.87 o 
  -1   6  13        1.05        1.12      0.98 o 
   0   6  13       10.13        9.59      2.45 o 
   1   6  13       10.02       12.20      3.57 o 
   2   6  13        4.00       -0.11      1.89 o 
   3   6  13        6.37        4.91      2.43 o 
  -5   7  13        1.19        2.93      1.75 o 
  -4   7  13        2.96        2.50      1.49 o 
  -3   7  13       25.09       26.06      3.42 o 
  -2   7  13        6.19        7.71      3.35 o 
  -1   7  13      287.86      283.57     15.44 o 
   0   7  13       12.17        9.52      3.43 o 
   1   7  13        3.03       -1.24      2.84 o 
   2   7  13        1.22        5.15      3.30 o 
  -2   8  13       16.26       20.68      4.80 o 
  -1   8  13       30.66       36.95      6.11 o 
  -8   0  14       19.12       21.78      5.07 o 
  -7   0  14        6.79        8.90      3.10 o 
  -6   0  14       43.15       43.06      4.52 o 
  -5   0  14      211.48      212.51     12.55 o 
  -4   0  14        9.97       10.19      3.66 o 
  -3   0  14        1.24        2.27      2.26 o 
  -2   0  14       63.57       61.45      6.66 o 
  -1   0  14       60.58       50.68      5.94 o 
   0   0  14     2806.72     2922.91     44.01 o 
   1   0  14      416.73      385.88     16.47 o 
   2   0  14      358.61      343.66     16.07 o 
   3   0  14       42.45       38.90      5.65 o 
   4   0  14        1.10        2.46      2.28 o 
   5   0  14        2.26        3.82      1.69 o 
  -8   1  14       10.07       13.95      3.56 o 
  -7   1  14       25.63       31.20      3.84 o 
  -6   1  14        1.05        1.75      1.30 o 
  -5   1  14       11.14       11.92      3.49 o 
  -4   1  14       13.32       12.84      2.09 o 
  -3   1  14       72.81       78.52      5.63 o 
  -2   1  14       19.20       15.06      2.53 o 
  -1   1  14        7.98        8.04      2.11 o 
   0   1  14       47.57       49.09      4.32 o 
   1   1  14      550.58      536.90     13.78 o 
   2   1  14      236.19      247.71      9.67 o 
   3   1  14        9.33        9.33      2.23 o 
   4   1  14        0.83       -0.61      1.68 o 
   5   1  14        3.65        4.47      1.66 o 
  -8   2  14       78.71       83.74      6.41 o 
  -7   2  14        6.15        9.03      1.62 o 
  -6   2  14       23.55       22.12      2.57 o 
  -5   2  14        9.13        8.88      2.60 o 
  -4   2  14        2.90        2.96      1.76 o 
  -3   2  14       43.28       48.18      4.26 o 
  -2   2  14       97.71       95.99      5.78 o 
  -1   2  14       15.89       19.09      3.79 o 
   0   2  14       53.74       47.86      4.17 o 
   1   2  14        0.32        1.77      1.54 o 
   2   2  14       48.13       45.13      4.25 o 
   3   2  14       40.64       38.84      4.15 o 
   4   2  14        6.54        5.02      1.76 o 
   5   2  14        2.95        1.40      1.19 o 
  -8   3  14       78.73       80.72      6.32 o 
  -7   3  14        9.24       12.14      2.26 o 
  -6   3  14        0.00        1.71      1.36 o 
  -5   3  14        2.56        1.64      1.63 o 
  -4   3  14       32.58       32.18      2.06 o 
  -3   3  14      328.20      323.93      9.00 o 
  -2   3  14        3.96        5.50      4.43 o 
  -1   3  14        7.13        6.61      2.05 o 
   0   3  14        7.26        6.31      2.38 o 
   1   3  14        5.13        3.82      1.73 o 
   2   3  14       16.08       12.87      2.58 o 
   3   3  14       29.79       28.13      3.60 o 
   4   3  14        3.63       10.80      3.89 o 
  -7   4  14        0.11        4.34      2.22 o 
  -6   4  14        1.44        4.27      1.50 o 
  -5   4  14       16.67       18.09      2.33 o 
  -4   4  14        0.87        0.38      1.14 o 
  -3   4  14        0.00        2.20      1.51 o 
  -2   4  14      126.10      113.75      6.02 o 
  -1   4  14      107.90      105.93      5.77 o 
   0   4  14       56.70       44.69      3.96 o 
   1   4  14       12.45       15.41      2.53 o 
   2   4  14       99.74       96.65      6.04 o 
   3   4  14       12.85       17.06      4.36 o 
   4   4  14        4.59       12.86      3.97 o 
  -7   5  14        3.43        3.65      1.77 o 
  -6   5  14       25.91       24.34      2.58 o 
  -5   5  14      110.81      114.54      5.25 o 
  -4   5  14       18.81       20.34      2.24 o 
  -3   5  14        2.11        3.49      1.31 o 
  -2   5  14       14.46        9.05      2.25 o 
  -1   5  14        7.38        7.42      1.97 o 
   0   5  14       26.05       30.18      3.24 o 
   1   5  14        0.48        0.71      1.24 o 
   2   5  14        0.03       -2.49      3.08 o 
   3   5  14       10.60       15.60      4.42 o 
  -6   6  14        0.25        3.73      1.82 o 
  -5   6  14       13.05       18.84      3.31 o 
  -4   6  14       13.14       13.79      1.94 o 
  -3   6  14       21.64       21.52      2.13 o 
  -2   6  14        0.14        0.93      1.44 o 
  -1   6  14       31.33       33.84      5.20 o 
   0   6  14        0.35        2.20      1.34 o 
   1   6  14       38.03       32.60      5.71 o 
   2   6  14       13.50       11.78      3.68 o 
  -4   7  14       13.63       18.55      3.09 o 
  -3   7  14       63.33       69.49      5.25 o 
  -2   7  14        1.81        2.24      2.79 o 
  -1   7  14       23.09       28.88      5.68 o 
   0   7  14        2.58        1.26      2.54 o 
   1   7  14        9.51        5.64      3.37 o 
  -8   1  15        7.29        6.42      2.60 o 
  -7   1  15        4.70        4.06      1.79 o 
  -6   1  15       70.32       66.97      6.63 o 
  -5   1  15       15.38       21.40      2.72 o 
  -4   1  15        2.48        3.40      1.82 o 
  -3   1  15        2.87        4.79      2.01 o 
  -2   1  15       34.68       33.92      3.74 o 
  -1   1  15       23.03       23.77      3.68 o 
   0   1  15      506.05      526.70     13.80 o 
   1   1  15       31.57       27.43      3.37 o 
   2   1  15       12.37       14.73      2.80 o 
   3   1  15       17.55       19.43      3.08 o 
   4   1  15        2.92        7.00      2.16 o 
  -8   2  15        0.66        4.15      2.19 o 
  -7   2  15        2.27        2.64      3.03 o 
  -6   2  15        0.02       -1.99      2.32 o 
  -5   2  15        2.09        7.50      1.94 o 
  -4   2  15       10.47        7.99      1.89 o 
  -3   2  15       17.55       14.68      3.43 o 
  -2   2  15        0.27        3.35      1.97 o 
  -1   2  15       13.05       18.11      2.91 o 
   0   2  15      180.64      173.61      7.94 o 
   1   2  15        2.83        7.92      2.10 o 
   2   2  15        1.63        4.49      3.24 o 
   3   2  15        2.59        3.06      1.97 o 
   4   2  15        5.94        7.75      2.02 o 
  -7   3  15        2.54        2.91      1.44 o 
  -6   3  15        4.71        3.90      3.07 o 
  -5   3  15        6.39        6.81      1.89 o 
  -4   3  15        5.58        6.66      1.73 o 
  -3   3  15       26.77       30.23      3.51 o 
  -2   3  15       18.70       18.15      2.82 o 
  -1   3  15       17.57       20.02      3.20 o 
   0   3  15       32.67       28.73      3.39 o 
   1   3  15      101.42       96.63      6.16 o 
   2   3  15       55.51       50.21      4.66 o 
   3   3  15       45.55       46.82      4.64 o 
   4   3  15        0.27        2.48      3.18 o 
  -7   4  15       16.19       19.99      3.06 o 
  -6   4  15        3.15        6.35      2.18 o 
  -5   4  15       30.56       29.37      3.49 o 
  -4   4  15        1.16        2.50      1.47 o 
  -3   4  15       31.04       29.51      3.40 o 
  -2   4  15       15.62       13.83      2.50 o 
  -1   4  15       18.65       20.39      2.89 o 
   0   4  15       38.12       39.28      3.84 o 
   1   4  15       57.49       53.19      4.92 o 
   2   4  15       94.59       82.93      5.94 o 
   3   4  15        3.72        7.20      3.45 o 
  -6   5  15       43.63       51.55      3.34 o 
  -5   5  15       16.56       17.21      2.32 o 
  -4   5  15       43.12       44.31      3.59 o 
  -3   5  15       22.91       18.25      2.62 o 
  -2   5  15       79.43       74.26      4.94 o 
  -1   5  15       33.33       37.81      3.71 o 
   0   5  15      104.86       99.42      5.91 o 
   1   5  15        4.13        3.34      1.59 o 
   2   5  15        1.94        3.81      3.23 o 
  -5   6  15       49.27       50.26      5.09 o 
  -4   6  15        2.66        3.85      1.93 o 
  -3   6  15        0.24        2.00      1.71 o 
  -2   6  15       46.99       38.56      3.49 o 
  -1   6  15        0.09        4.15      4.52 o 
   0   6  15        7.70        9.65      2.02 o 
   1   6  15        7.93        5.97      2.74 o 
  -2   7  15        0.39        0.79      3.42 o 
  -8   0  16       42.79       49.51      7.35 o 
  -7   0  16       15.96       13.72      4.21 o 
  -6   0  16       42.90       44.20      4.77 o 
  -5   0  16       23.40       13.37      4.02 o 
  -4   0  16        1.21        2.39      2.78 o 
  -3   0  16       18.99       17.73      4.48 o 
  -2   0  16        5.83        8.40      3.68 o 
  -1   0  16     1180.07     1099.63     28.82 o 
   0   0  16      751.64      802.56     25.09 o 
   1   0  16      194.13      191.62     12.49 o 
   2   0  16        0.10       -1.05      2.23 o 
   3   0  16       21.29       28.43      5.34 o 
   4   0  16        1.27        3.26      3.39 o 
  -7   1  16       16.65       16.23      3.01 o 
  -6   1  16       10.71       13.54      2.36 o 
  -5   1  16       33.19       37.77      3.40 o 
  -4   1  16       65.63       67.20      5.34 o 
  -3   1  16        1.34        0.34      2.24 o 
  -2   1  16      171.51      182.61      8.38 o 
  -1   1  16      265.21      280.06     10.26 o 
   0   1  16       33.07       39.00      4.07 o 
   1   1  16       46.98       44.14      4.64 o 
   2   1  16        0.67        4.34      1.98 o 
   3   1  16       26.07       25.55      3.68 o 
  -7   2  16        1.36        0.11      2.35 o 
  -6   2  16        0.13       -0.20      1.61 o 
  -5   2  16        0.00        3.24      2.08 o 
  -4   2  16       30.98       33.30      3.89 o 
  -3   2  16       36.40       41.03      4.20 o 
  -2   2  16      149.66      162.44      7.88 o 
  -1   2  16       23.68       22.62      3.29 o 
   0   2  16       10.35        8.44      2.05 o 
   1   2  16        2.53        1.19      2.39 o 
   2   2  16        0.00        1.47      1.56 o 
   3   2  16        1.96        4.04      2.04 o 
  -7   3  16        0.12        2.59      1.78 o 
  -6   3  16        0.00        1.57      2.14 o 
  -5   3  16       40.12       39.27      5.29 o 
  -4   3  16        0.00        2.53      1.56 o 
  -3   3  16        5.46       11.78      4.73 o 
  -2   3  16       13.36       13.60      4.22 o 
  -1   3  16        0.04        1.30      3.71 o 
   0   3  16        4.97        7.92      2.90 o 
   1   3  16       17.98       17.12      2.92 o 
   2   3  16        0.25        0.63      1.76 o 
   3   3  16        0.89        1.17      1.74 o 
  -6   4  16        8.53       10.39      2.44 o 
  -5   4  16       27.58       27.01      4.02 o 
  -4   4  16        1.05        0.56      1.23 o 
  -3   4  16        8.37       10.32      4.00 o 
  -2   4  16        3.22        1.48      1.39 o 
  -1   4  16        1.34        0.02      1.76 o 
   0   4  16       82.12       88.15      6.06 o 
   1   4  16       33.49       33.09      3.86 o 
   2   4  16       17.65       21.27      3.35 o 
  -5   5  16       27.83       26.50      2.84 o 
  -4   5  16        7.00        7.33      1.64 o 
  -3   5  16       10.16        6.66      2.63 o 
  -2   5  16        4.46        3.62      1.55 o 
  -1   5  16       26.92       29.06      3.77 o 
   0   5  16       14.29       20.77      3.11 o 
   1   5  16        2.22       -0.05      2.76 o 
  -3   6  16        5.49        4.78      2.63 o 
  -2   6  16        0.51        2.91      3.43 o 
  -1   6  16        5.06        9.21      3.80 o 
  -7   1  17        6.61        8.25      2.71 o 
  -6   1  17        3.84        7.91      2.08 o 
  -5   1  17        5.45        9.37      2.86 o 
  -4   1  17        2.93        4.52      2.21 o 
  -3   1  17        0.22       -1.65      1.65 o 
  -2   1  17      449.22      455.18     21.77 o 
  -1   1  17      138.94      144.94      7.79 o 
   0   1  17       46.24       39.31      4.23 o 
   1   1  17       25.17       24.39      6.10 o 
   2   1  17        6.70        6.95      2.19 o 
   3   1  17        0.42        4.59      1.92 o 
  -7   2  17        0.02        2.00      2.09 o 
  -6   2  17        2.70        2.34      1.50 o 
  -5   2  17        5.61        9.95      4.30 o 
  -4   2  17        2.95        3.47      2.30 o 
  -3   2  17       27.27       30.79      3.81 o 
  -2   2  17       36.59       32.53      3.81 o 
  -1   2  17       27.71       27.73      3.73 o 
   0   2  17        3.50        6.07      2.20 o 
   1   2  17       20.24       29.08      3.77 o 
   2   2  17       25.19       33.06      4.72 o 
  -6   3  17        0.78        2.07      1.63 o 
  -5   3  17        1.01        3.18      1.79 o 
  -4   3  17       46.16       39.49      5.98 o 
  -3   3  17       78.70       83.71      6.02 o 
  -2   3  17       12.15       13.49      2.77 o 
  -1   3  17        0.26        3.35      1.68 o 
   0   3  17        6.35        8.40      2.37 o 
   1   3  17        1.41        3.69      1.99 o 
   2   3  17        6.34       10.34      3.62 o 
  -5   4  17       37.50       34.54      3.34 o 
  -4   4  17        3.89        4.95      3.18 o 
  -3   4  17       68.64       70.86      5.41 o 
  -2   4  17       10.27       14.33      3.51 o 
  -1   4  17       17.66       15.84      2.71 o 
   0   4  17       18.07       19.01      3.00 o 
   1   4  17        0.22        1.79      3.39 o 
  -4   5  17        0.90        4.16      1.82 o 
  -3   5  17        2.66       -0.22      3.83 o 
  -2   5  17       10.55        9.52      2.28 o 
  -1   5  17        1.59        3.48      1.86 o 
   0   5  17      136.30      146.69      7.77 o 
  -6   0  18        6.51        6.91      3.33 o 
  -5   0  18       41.19       57.33      7.66 o 
  -4   0  18        0.04       -2.17      2.63 o 
  -3   0  18       15.17       13.14      4.32 o 
  -2   0  18      555.18      565.39     22.11 o 
  -1   0  18        1.94       -3.20      3.23 o 
   0   0  18      217.81      210.08     13.88 o 
   1   0  18       12.75        9.35      3.35 o 
   2   0  18       11.43       20.50      5.01 o 
  -6   1  18        1.06        2.20      2.29 o 
  -5   1  18        6.19        7.94      2.70 o 
  -4   1  18       20.88       16.13      3.07 o 
  -3   1  18       29.04       29.38      3.94 o 
  -2   1  18       34.22       37.64      4.33 o 
  -1   1  18       21.84       20.97      3.33 o 
   0   1  18        1.52       -1.79      1.97 o 
   1   1  18        3.21        3.36      1.90 o 
   2   1  18       11.13       13.89      3.15 o 
  -6   2  18        0.00        0.95      1.70 o 
  -5   2  18        0.29        2.06      3.82 o 
  -4   2  18        0.06       -1.99      1.99 o 
  -3   2  18       31.82       41.87      4.63 o 
  -2   2  18        0.01        0.41      1.80 o 
  -1   2  18       19.57       23.08      3.46 o 
   0   2  18        2.13       -3.53      6.39 o 
   1   2  18        5.49        4.42      1.85 o 
  -5   3  18       54.16       48.11      5.50 o 
  -4   3  18       12.26       12.34      2.86 o 
  -3   3  18       18.05       20.55      3.37 o 
  -2   3  18        0.03        2.26      3.39 o 
  -1   3  18        4.15        5.15      1.96 o 
   0   3  18       26.23       31.85      4.09 o 
   1   3  18       19.10       22.28      3.38 o 
  -4   4  18        0.81        0.40      1.76 o 
  -3   4  18        1.16        2.40      3.28 o 
  -2   4  18       27.94       26.82      3.61 o 
  -1   4  18       16.05       15.21      3.70 o 
  -5   1  19        8.37        9.88      2.74 o 
  -4   1  19        5.62       11.41      4.60 o 
  -3   1  19       84.55       88.10      6.66 o 
  -2   1  19       73.14       72.63      8.70 o 
  -1   1  19       28.88       28.79      3.93 o 
   0   1  19        0.57       -2.12      2.12 o 
  -4   2  19       30.46       28.24      3.92 o 
  -3   2  19       47.63       51.26      5.14 o 
  -2   2  19        0.13       -1.14      1.97 o 
  -1   2  19        3.29        4.79      1.87 o 
   0   2  19       12.83       16.00      3.16 o 
  -3   3  19       11.59       14.03      2.86 o 
  -2   3  19       35.20       39.44      4.72 o 
                                                 
